# Supplementary material for: Conventional methanotrophs are responsible for atmospheric methane oxidation in paddy soils
Source: Nat Commun. 2016 Jun 1;7:11728. doi: 10.1038/ncomms11728 (PMC4895445; doi:10.1038/ncomms11728)
Supplement: Supplementary Data 1 — Transcripts affiliated to methanotrophs in HAMO and Non-HAMO metatranscriptomes. Subsystem in MG-RAST was used for gene function annotation (with average e-value no more than -10, average align length no less than 30 aa, and average % identity no less than 60). Transcripts abundance was normalized to present as reads number per million function-known transcripts. Fold changes [(% in HiMO)/(% in Non-HiMO)] of these gene transcripts in HAMO and non-HAMO metatranscriptomes are shown as well. [file ncomms11728-s2.xlsx]

## Sheet: Supp. Data 1
Supplementary Data 1 Transcripts affiliated to methanotrophs in HAMO and Non–HAMO metatranscriptomes. Subsystem in MG–RAST was used for gene function annotation (with average e-value no more than –10, average align length no less than 30 aa, and average % identity no less than 60). Transcripts abundance was normalized to present as reads number per million function-known transcripts. Fold changes…
					Abundance			%
level 1	level 2	level 3	function		HAMO	Non-HAMO		HAMO	Non-HAMO		Fold change
Carbohydrates	Central carbohydrate metabolism	Particulate methane monooxygenase (pMMO)	Particulate methane monooxygenase B-subunit (EC 1.14.13.25)		13363.7	204.613		1.33637	0.0204613		65.3122
Carbohydrates	Central carbohydrate metabolism	Particulate methane monooxygenase (pMMO)	Particulate methane monooxygenase C-subunit (EC 1.14.13.25)		11605.5	598.611		1.16055	0.0598611		19.3873
Membrane Transport	-	Tricarboxylate transport system	Ammonia monooxygenase		11284.6	554.833		1.12846	0.0554833		20.3387
Respiration	Electron donating reactions	Respiratory dehydrogenases 1	Methanol dehydrogenase large subunit protein (EC 1.1.99.8)		2062.13	1767.28		0.206213	0.176728		1.16683
Carbohydrates	Central carbohydrate metabolism	Particulate methane monooxygenase (pMMO)	Particulate methane monooxygenase A-subunit (EC 1.14.13.25)		1109.87	16.1787		0.110987	0.00161787		68.6006
Clustering-based subsystems	-	Bacterial Cell Division	Cell division protein FtsH (EC 3.4.24.-)		829.569	129.429		0.0829569	0.0129429		6.40944
Clustering-based subsystems	-	Cell division-ribosomal stress proteins cluster	Cell division protein FtsH (EC 3.4.24.-)		829.569	129.429		0.0829569	0.0129429		6.40944
Carbohydrates	One-carbon Metabolism	Formaldehyde assimilation: Ribulose monophosphate pathway	6-phospho-3-hexuloisomerase		539.833	9.51687		0.0539833	0.000951687		56.7239
RNA Metabolism	Transcription	RNA polymerase bacterial	DNA-directed RNA polymerase beta' subunit (EC 2.7.7.6)		533.227	234.115		0.0533227	0.0234115		2.27763
Protein Metabolism	Protein degradation	Proteasome bacterial	ATP-dependent protease La (EC 3.4.21.53) Type I		493.589	228.405		0.0493589	0.0228405		2.16103
Protein Metabolism	Protein degradation	Proteolysis in bacteria, ATP-dependent	ATP-dependent protease La (EC 3.4.21.53)		493.589	228.405		0.0493589	0.0228405		2.16103
Protein Metabolism	Protein degradation	Proteolysis in bacteria, ATP-dependent	ATP-dependent protease La (EC 3.4.21.53) Type I		493.589	228.405		0.0493589	0.0228405		2.16103
Phages, Prophages, Transposable elements, Plasmids	Pathogenicity islands	Staphylococcal pathogenicity islands SaPI	Heat shock protein 60 family chaperone GroEL		491.701	413.984		0.0491701	0.0413984		1.18773
Protein Metabolism	Protein folding	GroEL GroES	Heat shock protein 60 family chaperone GroEL		491.701	413.984		0.0491701	0.0413984		1.18773
Carbohydrates	One-carbon Metabolism	Formaldehyde assimilation: Ribulose monophosphate pathway	D-arabino-3-hexulose 6-phosphate formaldehyde lyase		486.039	6.66181		0.0486039	0.000666181		72.959
Cofactors, Vitamins, Prosthetic Groups, Pigments	Folate and pterines	YgfZ	D-arabino-3-hexulose 6-phosphate formaldehyde lyase		486.039	6.66181		0.0486039	0.000666181		72.959
Clustering-based subsystems	-	CBSS-176299.4.peg.1996B	ATP-dependent Clp protease ATP-binding subunit ClpA		474.714	82.7967		0.0474714	0.00827967		5.73348
Clustering-based subsystems	-	ClpAS cluster	ATP-dependent Clp protease ATP-binding subunit ClpA		474.714	82.7967		0.0474714	0.00827967		5.73348
Protein Metabolism	Protein degradation	Proteolysis in bacteria, ATP-dependent	ATP-dependent Clp protease ATP-binding subunit ClpA		474.714	82.7967		0.0474714	0.00827967		5.73348
Clustering-based subsystems	-	Cell division-ribosomal stress proteins cluster	SSU ribosomal protein S1p		443.569	122.768		0.0443569	0.0122768		3.61308
Protein Metabolism	Protein biosynthesis	Ribosome SSU bacterial	SSU ribosomal protein S1p		443.569	122.768		0.0443569	0.0122768		3.61308
Protein Metabolism	Protein folding	Protein chaperones	Chaperone protein DnaK		401.1	163.69		0.04011	0.016369		2.45036
Stress Response	Heat shock	Heat shock dnaK gene cluster extended	Chaperone protein DnaK		401.1	163.69		0.04011	0.016369		2.45036
RNA Metabolism	Transcription	RNA polymerase bacterial	DNA-directed RNA polymerase beta subunit (EC 2.7.7.6)		386.944	198.903		0.0386944	0.0198903		1.94539
Phages, Prophages, Transposable elements, Plasmids	Phages, Prophages	Phage regulation of gene expression	RNA polymerase sigma factor		331.261	103.734		0.0331261	0.0103734		3.19338
Stress Response	Oxidative stress	Regulation of Oxidative Stress Response	RNA polymerase sigma factor		331.261	103.734		0.0331261	0.0103734		3.19338
Carbohydrates	One-carbon Metabolism	Formaldehyde assimilation: Ribulose monophosphate pathway	Formaldehyde activating enzyme		317.105	68.5214		0.0317105	0.00685214		4.62782
Cofactors, Vitamins, Prosthetic Groups, Pigments	Folate and pterines	YgfZ	Formaldehyde activating enzyme		317.105	68.5214		0.0317105	0.00685214		4.62782
Carbohydrates	Central carbohydrate metabolism	Pentose phosphate pathway	Transaldolase (EC 2.2.1.2)		302.005	11.4202		0.0302005	0.00114202		26.4447
Carbohydrates	-	Sugar utilization in Thermotogales	Transaldolase (EC 2.2.1.2)		302.005	11.4202		0.0302005	0.00114202		26.4447
Stress Response	Oxidative stress	Oxidative stress	Alkyl hydroperoxide reductase subunit C-like protein		274.636	228.405		0.0274636	0.0228405		1.20241
Stress Response	Oxidative stress	Rubrerythrin	Alkyl hydroperoxide reductase subunit C-like protein		274.636	228.405		0.0274636	0.0228405		1.20241
Sulfur Metabolism	-	Thioredoxin-disulfide reductase	Alkyl hydroperoxide reductase subunit C-like protein		274.636	228.405		0.0274636	0.0228405		1.20241
Cofactors, Vitamins, Prosthetic Groups, Pigments	Folate and pterines	Methanopterin biosynthesis2	D-arabino-3-hexulose 6-phosphate formaldehyde lyase		273.692	3.80675		0.0273692	0.000380675		71.8965
Amino Acids and Derivatives	Lysine, threonine, methionine, and cysteine	Methionine Degradation	Pyruvate-flavodoxin oxidoreductase (EC 1.2.7.-)		232.166	344.511		0.0232166	0.0344511		0.673901
Carbohydrates	Central carbohydrate metabolism	Pyruvate:ferredoxin oxidoreductase	Pyruvate-flavodoxin oxidoreductase (EC 1.2.7.-)		232.166	344.511		0.0232166	0.0344511		0.673901
Cell Division and Cell Cycle	-	Macromolecular synthesis operon	RNA polymerase sigma factor RpoD		227.447	80.8934		0.0227447	0.00808934		2.81169
Motility and Chemotaxis	Flagellar motility in Prokaryota	Flagellum	RNA polymerase sigma factor RpoD		227.447	80.8934		0.0227447	0.00808934		2.81169
RNA Metabolism	Transcription	Transcription factors cyanobacterial RpoD-like sigma factors	RNA polymerase sigma factor RpoD		227.447	80.8934		0.0227447	0.00808934		2.81169
RNA Metabolism	Transcription	Transcription initiation, bacterial sigma factors	RNA polymerase sigma factor RpoD		227.447	80.8934		0.0227447	0.00808934		2.81169
Carbohydrates	Central carbohydrate metabolism	Methylglyoxal Metabolism	Aldehyde dehydrogenase (EC 1.2.1.3)		226.504	251.245		0.0226504	0.0251245		0.901524
Carbohydrates	Central carbohydrate metabolism	Pyruvate metabolism II: acetyl-CoA, acetogenesis from pyruvate	Aldehyde dehydrogenase (EC 1.2.1.3)		226.504	251.245		0.0226504	0.0251245		0.901524
Fatty Acids, Lipids, and Isoprenoids	Phospholipids	Glycerolipid and Glycerophospholipid Metabolism in Bacteria	Aldehyde dehydrogenase (EC 1.2.1.3)		226.504	251.245		0.0226504	0.0251245		0.901524
Virulence, Disease and Defense	Resistance to antibiotics and toxic compounds	Copper homeostasis	Multicopper oxidase		216.122	10.4686		0.0216122	0.00104686		20.6449
Amino Acids and Derivatives	Glutamine, glutamate, aspartate, asparagine; ammonia assimilation	Glutamine, Glutamate, Aspartate and Asparagine Biosynthesis	Glutamate synthase [NADPH] large chain (EC 1.4.1.13)		200.078	103.734		0.0200078	0.0103734		1.92876
Clustering-based subsystems	Methylamine utilization	Glutamate-mediated methylamine utilization pathway	Glutamate synthase [NADPH] large chain (EC 1.4.1.13)		200.078	103.734		0.0200078	0.0103734		1.92876
Nitrogen Metabolism	-	Ammonia assimilation	Glutamate synthase [NADPH] large chain (EC 1.4.1.13)		200.078	103.734		0.0200078	0.0103734		1.92876
Carbohydrates	One-carbon Metabolism	Serine-glyoxylate cycle	decarboxylase		192.528	13.3236		0.0192528	0.00133236		14.4501
Carbohydrates	CO2 fixation	Carboxysome	Carbonic anhydrase (EC 4.2.1.1)		184.978	38.0675		0.0184978	0.00380675		4.85921
Nitrogen Metabolism	-	Cyanate hydrolysis	Carbonic anhydrase (EC 4.2.1.1)		184.978	38.0675		0.0184978	0.00380675		4.85921
Regulation and Cell signaling	-	Zinc regulated enzymes	Carbonic anhydrase (EC 4.2.1.1)		184.978	38.0675		0.0184978	0.00380675		4.85921
Virulence, Disease and Defense	-	Bacterial cyanide production and tolerance mechanisms	Carbonic anhydrase (EC 4.2.1.1)		184.978	38.0675		0.0184978	0.00380675		4.85921
Clustering-based subsystems	-	CBSS-224911.1.peg.435	Carboxyl-terminal protease (EC 3.4.21.102)		183.09	28.5506		0.018309	0.00285506		6.41284
Membrane Transport	Protein secretion system, Type II	Predicted secretion system W clustering with cell division proteins	Carboxyl-terminal protease (EC 3.4.21.102)		183.09	28.5506		0.018309	0.00285506		6.41284
Amino Acids and Derivatives	Glutamine, glutamate, aspartate, asparagine; ammonia assimilation	Glutamine synthetases	Glutamine synthetase type I (EC 6.3.1.2)		167.99	49.4877		0.016799	0.00494877		3.39458
Amino Acids and Derivatives	Glutamine, glutamate, aspartate, asparagine; ammonia assimilation	Glutamine, Glutamate, Aspartate and Asparagine Biosynthesis	Glutamine synthetase type I (EC 6.3.1.2)		167.99	49.4877		0.016799	0.00494877		3.39458
Cell Wall and Capsule	-	Peptidoglycan Biosynthesis	Glutamine synthetase type I (EC 6.3.1.2)		167.99	49.4877		0.016799	0.00494877		3.39458
Clustering-based subsystems	Methylamine utilization	Glutamate-mediated methylamine utilization pathway	Glutamine synthetase type I (EC 6.3.1.2)		167.99	49.4877		0.016799	0.00494877		3.39458
Nitrogen Metabolism	-	Ammonia assimilation	Glutamine synthetase type I (EC 6.3.1.2)		167.99	49.4877		0.016799	0.00494877		3.39458
Protein Metabolism	Protein degradation	Proteasome bacterial	ATP-dependent Clp protease ATP-binding subunit ClpX		163.271	58.0529		0.0163271	0.00580529		2.81246
Protein Metabolism	Protein degradation	Proteolysis in bacteria, ATP-dependent	ATP-dependent Clp protease ATP-binding subunit ClpX		163.271	58.0529		0.0163271	0.00580529		2.81246
Stress Response	Oxidative stress	Oxidative stress	Superoxide dismutase [Fe] (EC 1.15.1.1)		163.271	20.9371		0.0163271	0.00209371		7.79818
Stress Response	Oxidative stress	Protection from Reactive Oxygen Species	Superoxide dismutase [Fe] (EC 1.15.1.1)		163.271	20.9371		0.0163271	0.00209371		7.79818
Stress Response	Oxidative stress	Regulation of Oxidative Stress Response	Superoxide dismutase [Fe] (EC 1.15.1.1)		163.271	20.9371		0.0163271	0.00209371		7.79818
Protein Metabolism	Protein biosynthesis	Translation elongation factor G family	Translation elongation factor G		146.284	46.6326		0.0146284	0.00466326		3.13693
Protein Metabolism	Protein biosynthesis	Translation elongation factors bacterial	Translation elongation factor G		146.284	46.6326		0.0146284	0.00466326		3.13693
Protein Metabolism	Protein biosynthesis	Universal GTPases	Translation elongation factor G		146.284	46.6326		0.0146284	0.00466326		3.13693
Miscellaneous	Plant-Prokaryote DOE project	COG2078	COG1180: Radical SAM, Pyruvate-formate lyase-activating enzyme like		144.396	47.5843		0.0144396	0.00475843		3.03453
RNA Metabolism	RNA processing and modification	tRNA modification Archaea	COG1180: Radical SAM, Pyruvate-formate lyase-activating enzyme like		144.396	47.5843		0.0144396	0.00475843		3.03453
Stress Response	Oxidative stress	Protection from Reactive Oxygen Species	Cytochrome c551 peroxidase (EC 1.11.1.5)		144.396	0.951687		0.0144396	9.51687e-05		151.726
Respiration	-	Formate hydrogenase	NAD-dependent formate dehydrogenase alpha subunit		143.452	23.7922		0.0143452	0.00237922		6.02939
Clustering-based subsystems	Cytochrome biogenesis	CBSS-196164.1.peg.1690	Iron-sulfur cluster assembly protein SufB		139.677	57.1012		0.0139677	0.00571012		2.44613
Miscellaneous	Plant-Prokaryote DOE project	Iron-sulfur cluster assembly	Iron-sulfur cluster assembly protein SufB		139.677	57.1012		0.0139677	0.00571012		2.44613
Phages, Prophages, Transposable elements, Plasmids	Phages, Prophages	Staphylococcal phi-Mu50B-like prophages	Iron-sulfur cluster assembly protein SufB		139.677	57.1012		0.0139677	0.00571012		2.44613
RNA Metabolism	RNA processing and modification	tRNA modification Bacteria	Iron-sulfur cluster assembly protein SufB		139.677	57.1012		0.0139677	0.00571012		2.44613
Protein Metabolism	Protein biosynthesis	Translation elongation factors bacterial	Translation elongation factor Tu		135.902	89.4585		0.0135902	0.00894585		1.51916
Protein Metabolism	Protein biosynthesis	Universal GTPases	Translation elongation factor Tu		135.902	89.4585		0.0135902	0.00894585		1.51916
Cell Wall and Capsule	Gram-Negative cell wall components	Lipopolysaccharide assembly	HtrA protease/chaperone protein		129.296	34.2607		0.0129296	0.00342607		3.77388
Miscellaneous	Plant-Prokaryote DOE project	Scaffold proteins for [4Fe-4S] cluster assembly (MRP family)	HtrA protease/chaperone protein		129.296	34.2607		0.0129296	0.00342607		3.77388
Stress Response	Periplasmic Stress	Periplasmic Stress Response	HtrA protease/chaperone protein		129.296	34.2607		0.0129296	0.00342607		3.77388
Protein Metabolism	Protein folding	GroEL GroES	Heat shock protein 60 family co-chaperone GroES		118.914	58.0529		0.0118914	0.00580529		2.04838
Carbohydrates	Fermentation	Fermentations: Lactate	Fructose-6-phosphate phosphoketolase (EC 4.1.2.22)		115.139	32.3573		0.0115139	0.00323573		3.55837
Carbohydrates	Fermentation	Fermentations: Lactate	Xylulose-5-phosphate phosphoketolase (EC 4.1.2.9)		115.139	32.3573		0.0115139	0.00323573		3.55837
Carbohydrates	Central carbohydrate metabolism	Glycolysis and Gluconeogenesis	Pyruvate,phosphate dikinase (EC 2.7.9.1)		115.139	19.0337		0.0115139	0.00190337		6.04922
Carbohydrates	Central carbohydrate metabolism	Glycolysis and Gluconeogenesis, including Archaeal enzymes	Pyruvate,phosphate dikinase (EC 2.7.9.1)		115.139	19.0337		0.0115139	0.00190337		6.04922
Carbohydrates	Central carbohydrate metabolism	Pentose phosphate pathway	Fructose-6-phosphate phosphoketolase (EC 4.1.2.22)		115.139	32.3573		0.0115139	0.00323573		3.55837
Carbohydrates	Central carbohydrate metabolism	Pentose phosphate pathway	Xylulose-5-phosphate phosphoketolase (EC 4.1.2.9)		115.139	32.3573		0.0115139	0.00323573		3.55837
Carbohydrates	Central carbohydrate metabolism	Pyruvate metabolism I: anaplerotic reactions, PEP	Pyruvate,phosphate dikinase (EC 2.7.9.1)		115.139	19.0337		0.0115139	0.00190337		6.04922
Protein Metabolism	Protein biosynthesis	Ribosome LSU bacterial	LSU ribosomal protein L13p (L13Ae)		115.139	19.9854		0.0115139	0.00199854		5.76117
Stress Response	Cold shock	Cold shock, CspA family of proteins	Cold shock protein CspB		113.252	37.1158		0.0113252	0.00371158		3.05131
Clustering-based subsystems	-	Bacterial RNA-metabolizing Zn-dependent hydrolases	Polyribonucleotide nucleotidyltransferase (EC 2.7.7.8)		112.308	44.7293		0.0112308	0.00447293		2.51084
Clustering-based subsystems	-	CBSS-350688.3.peg.1509	Polyribonucleotide nucleotidyltransferase (EC 2.7.7.8)		112.308	44.7293		0.0112308	0.00447293		2.51084
Miscellaneous	Plant-Prokaryote DOE project	At5g63420	Polyribonucleotide nucleotidyltransferase (EC 2.7.7.8)		112.308	44.7293		0.0112308	0.00447293		2.51084
RNA Metabolism	RNA processing and modification	Polyadenylation bacterial	Polyribonucleotide nucleotidyltransferase (EC 2.7.7.8)		112.308	44.7293		0.0112308	0.00447293		2.51084
Clustering-based subsystems	-	USS-DB-7	ClpB protein		108.533	47.5843		0.0108533	0.00475843		2.28085
DNA Metabolism	-	DNA structural proteins, bacterial	DNA-binding protein HU-beta		108.533	0		0.0108533	0		#DIV/0!
DNA Metabolism	-	DNA structural proteins, bacterial	DNA-binding protein HU		108.533	11.4202		0.0108533	0.00114202		9.50356
Membrane Transport	Protein secretion system, Type VI	Type VI secretion systems	ClpB protein		108.533	47.5843		0.0108533	0.00475843		2.28085
Protein Metabolism	Protein folding	Protein chaperones	ClpB protein		108.533	47.5843		0.0108533	0.00475843		2.28085
Protein Metabolism	Protein degradation	Proteolysis in bacteria, ATP-dependent	ClpB protein		108.533	47.5843		0.0108533	0.00475843		2.28085
Respiration	Electron accepting reactions	Terminal cytochrome C oxidases	Cytochrome c oxidase polypeptide I (EC 1.9.3.1)		106.645	19.0337		0.0106645	0.00190337		5.60297
Clustering-based subsystems	Probably GTP or GMP signaling related	CBSS-176299.4.peg.1292	GTP pyrophosphokinase (EC 2.7.6.5), (p)ppGpp synthetase I		100.039	5.71012		0.0100039	0.000571012		17.5196
Clustering-based subsystems	Nucleotidyl-phosphate metabolic cluster	CBSS-222523.1.peg.1311	GTP pyrophosphokinase		100.039	5.71012		0.0100039	0.000571012		17.5196
Clustering-based subsystems	Nucleotidyl-phosphate metabolic cluster	CBSS-222523.1.peg.1311	GTP pyrophosphokinase (EC 2.7.6.5)		100.039	5.71012		0.0100039	0.000571012		17.5196
Clustering-based subsystems	-	ClpAS cluster	ATP-dependent Clp protease adaptor protein ClpS		100.039	0		0.0100039	0		#DIV/0!
Clustering-based subsystems	-	ClpS and metallo-protease cluster in Cyanos	ATP-dependent Clp protease adaptor protein ClpS		100.039	0		0.0100039	0		#DIV/0!
Protein Metabolism	Protein degradation	Proteolysis in bacteria, ATP-dependent	ATP-dependent Clp protease adaptor protein ClpS		100.039	0		0.0100039	0		#DIV/0!
Regulation and Cell signaling	Regulation of virulence	BarA-UvrY(SirA) two-component regulatory system	GTP pyrophosphokinase (EC 2.7.6.5), (p)ppGpp synthetase I		100.039	5.71012		0.0100039	0.000571012		17.5196
Regulation and Cell signaling	-	Stringent Response, (p)ppGpp metabolism	GTP pyrophosphokinase (EC 2.7.6.5), (p)ppGpp synthetase I		100.039	5.71012		0.0100039	0.000571012		17.5196
Amino Acids and Derivatives	Lysine, threonine, methionine, and cysteine	Cysteine Biosynthesis	Cysteine synthase (EC 2.5.1.47)		97.2078	62.8113		0.00972078	0.00628113		1.54762
Amino Acids and Derivatives	Lysine, threonine, methionine, and cysteine	Methionine Biosynthesis	Cysteine synthase (EC 2.5.1.47)		97.2078	62.8113		0.00972078	0.00628113		1.54762
Respiration	Electron donating reactions	Respiratory Complex I	NADH-ubiquinone oxidoreductase chain D (EC 1.6.5.3)		96.264	44.7293		0.0096264	0.00447293		2.15215
Carbohydrates	CO2 fixation	Calvin-Benson cycle	Transketolase (EC 2.2.1.1)		92.489	9.51687		0.0092489	0.000951687		9.71842
Carbohydrates	Central carbohydrate metabolism	Pentose phosphate pathway	Transketolase (EC 2.2.1.1)		92.489	9.51687		0.0092489	0.000951687		9.71842
Carbohydrates	-	Sugar utilization in Thermotogales	Transketolase (EC 2.2.1.1)		92.489	9.51687		0.0092489	0.000951687		9.71842
Clustering-based subsystems	-	CBSS-138119.3.peg.2719	Translation initiation factor 2		89.6577	19.0337		0.00896577	0.00190337		4.71046
Clustering-based subsystems	-	CBSS-350688.3.peg.1509	Translation initiation factor 2		89.6577	19.0337		0.00896577	0.00190337		4.71046
Clustering-based subsystems	-	NusA-TFII Cluster	Translation initiation factor 2		89.6577	19.0337		0.00896577	0.00190337		4.71046
Protein Metabolism	Protein biosynthesis	Translation initiation factors bacterial	Translation initiation factor 2		89.6577	19.0337		0.00896577	0.00190337		4.71046
Protein Metabolism	Protein biosynthesis	Translation initiation factors eukaryotic and archaeal	Translation initiation factor 2		89.6577	19.0337		0.00896577	0.00190337		4.71046
Protein Metabolism	Protein biosynthesis	Universal GTPases	Translation initiation factor 2		89.6577	19.0337		0.00896577	0.00190337		4.71046
Amino Acids and Derivatives	Branched-chain amino acids	Branched-Chain Amino Acid Biosynthesis	Acetolactate synthase large subunit (EC 2.2.1.6)		87.7701	41.8742		0.00877701	0.00418742		2.09604
Carbohydrates	Fermentation	Acetoin, butanediol metabolism	Acetolactate synthase large subunit (EC 2.2.1.6)		87.7701	41.8742		0.00877701	0.00418742		2.09604
Clustering-based subsystems	Probably GTP or GMP signaling related	CBSS-176299.4.peg.1292	GTP pyrophosphokinase (EC 2.7.6.5), (p)ppGpp synthetase II		86.8264	3.80675		0.00868264	0.000380675		22.8085
Clustering-based subsystems	Probably GTP or GMP signaling related	CBSS-176299.4.peg.1292	Guanosine-3',5'-bis(diphosphate) 3'-pyrophosphohydrolase (EC 3.1.7.2)		86.8264	3.80675		0.00868264	0.000380675		22.8085
Clustering-based subsystems	-	CBSS-235.1.peg.567	GTP-binding protein		86.8264	17.1304		0.00868264	0.00171304		5.06857
Regulation and Cell signaling	-	Stringent Response, (p)ppGpp metabolism	GTP pyrophosphokinase (EC 2.7.6.5), (p)ppGpp synthetase II		86.8264	3.80675		0.00868264	0.000380675		22.8085
Regulation and Cell signaling	-	Stringent Response, (p)ppGpp metabolism	Guanosine-3',5'-bis(diphosphate) 3'-pyrophosphohydrolase (EC 3.1.7.2)		86.8264	3.80675		0.00868264	0.000380675		22.8085
Amino Acids and Derivatives	Alanine, serine, and glycine	Alanine biosynthesis	Cysteine desulfurase (EC 2.8.1.7)		84.9388	62.8113		0.00849388	0.00628113		1.35229
Clustering-based subsystems	Cell Division	CBSS-393130.3.peg.794	Cysteine desulfurase (EC 2.8.1.7)		84.9388	62.8113		0.00849388	0.00628113		1.35229
Clustering-based subsystems	Isoprenoid/cell wall biosynthesis: PREDICTED UNDECAPRENYL DIPHOSPHATE PHOSPHATASE	CBSS-83331.1.peg.3039	1-hydroxy-2-methyl-2-(E)-butenyl 4-diphosphate synthase (EC 1.17.7.1)		84.9388	19.9854		0.00849388	0.00199854		4.25004
Clustering-based subsystems	Lysine, threonine, methionine, and cysteine	CBSS-84588.1.peg.1247	Cysteine desulfurase (EC 2.8.1.7)		84.9388	62.8113		0.00849388	0.00628113		1.35229
Cofactors, Vitamins, Prosthetic Groups, Pigments	Folate and pterines	YgfZ	Cysteine desulfurase (EC 2.8.1.7)		84.9388	62.8113		0.00849388	0.00628113		1.35229
Fatty Acids, Lipids, and Isoprenoids	Isoprenoids	Isoprenoid Biosynthesis	1-hydroxy-2-methyl-2-(E)-butenyl 4-diphosphate synthase (EC 1.17.7.1)		84.9388	19.9854		0.00849388	0.00199854		4.25004
Miscellaneous	Plant-Prokaryote DOE project	At5g37530	Cysteine desulfurase (EC 2.8.1.7)		84.9388	62.8113		0.00849388	0.00628113		1.35229
Miscellaneous	Plant-Prokaryote DOE project	COG1836	1-hydroxy-2-methyl-2-(E)-butenyl 4-diphosphate synthase (EC 1.17.7.1)		84.9388	19.9854		0.00849388	0.00199854		4.25004
Miscellaneous	Plant-Prokaryote DOE project	COG2363	Cysteine desulfurase (EC 2.8.1.7)		84.9388	62.8113		0.00849388	0.00628113		1.35229
Miscellaneous	Plant-Prokaryote DOE project	Iron-sulfur cluster assembly	Cysteine desulfurase (EC 2.8.1.7)		84.9388	62.8113		0.00849388	0.00628113		1.35229
RNA Metabolism	RNA processing and modification	mcm5s2U biosynthesis in tRNA	Cysteine desulfurase (EC 2.8.1.7)		84.9388	62.8113		0.00849388	0.00628113		1.35229
RNA Metabolism	RNA processing and modification	mnm5U34 biosynthesis bacteria	Cysteine desulfurase (EC 2.8.1.7)		84.9388	62.8113		0.00849388	0.00628113		1.35229
RNA Metabolism	RNA processing and modification	tRNA modification Archaea	Cysteine desulfurase (EC 2.8.1.7)		84.9388	62.8113		0.00849388	0.00628113		1.35229
RNA Metabolism	RNA processing and modification	tRNA modification Bacteria	Cysteine desulfurase (EC 2.8.1.7)		84.9388	62.8113		0.00849388	0.00628113		1.35229
RNA Metabolism	RNA processing and modification	tRNA modification yeast cytoplasmic	Cysteine desulfurase (EC 2.8.1.7)		84.9388	62.8113		0.00849388	0.00628113		1.35229
Cell Wall and Capsule	Cell wall of Mycobacteria	mycolic acid synthesis	Acyl carrier protein		83.9951	34.2607		0.00839951	0.00342607		2.45164
Clustering-based subsystems	Fatty acid metabolic cluster	COG1399	Acyl carrier protein		83.9951	34.2607		0.00839951	0.00342607		2.45164
Fatty Acids, Lipids, and Isoprenoids	Fatty acids	Fatty Acid Biosynthesis FASII	Acyl carrier protein		83.9951	34.2607		0.00839951	0.00342607		2.45164
Fatty Acids, Lipids, and Isoprenoids	Phospholipids	Glycerolipid and Glycerophospholipid Metabolism in Bacteria	Acyl carrier protein		83.9951	34.2607		0.00839951	0.00342607		2.45164
Membrane Transport	Protein translocation across cytoplasmic membrane	HtrA and Sec secretion	Preprotein translocase secY subunit (TC 3.A.5.1.1)		83.9951	23.7922		0.00839951	0.00237922		3.53037
Clustering-based subsystems	-	CBSS-196620.1.peg.2477	Copper-translocating P-type ATPase (EC 3.6.3.4)		83.0513	4.75843		0.00830513	0.000475843		17.4535
Cofactors, Vitamins, Prosthetic Groups, Pigments	Folate and pterines	YgfZ	Ferredoxin		83.0513	63.763		0.00830513	0.0063763		1.3025
Respiration	-	Soluble cytochromes and functionally related electron carriers	Ferredoxin		83.0513	63.763		0.00830513	0.0063763		1.3025
Sulfur Metabolism	Inorganic sulfur assimilation	Inorganic Sulfur Assimilation	Ferredoxin		83.0513	63.763		0.00830513	0.0063763		1.3025
Virulence, Disease and Defense	Resistance to antibiotics and toxic compounds	BlaR1 Family Regulatory Sensor-transducer Disambiguation	Copper-translocating P-type ATPase (EC 3.6.3.4)		83.0513	4.75843		0.00830513	0.000475843		17.4535
Virulence, Disease and Defense	Resistance to antibiotics and toxic compounds	Copper homeostasis	Copper-translocating P-type ATPase (EC 3.6.3.4)		83.0513	4.75843		0.00830513	0.000475843		17.4535
Clustering-based subsystems	Cytochrome biogenesis	CBSS-196164.1.peg.1690	Iron-sulfur cluster assembly ATPase protein SufC		81.1638	29.5023		0.00811638	0.00295023		2.7511
Cofactors, Vitamins, Prosthetic Groups, Pigments	Folate and pterines	YgfZ	Iron-sulfur cluster assembly ATPase protein SufC		81.1638	29.5023		0.00811638	0.00295023		2.7511
Miscellaneous	Plant-Prokaryote DOE project	Iron-sulfur cluster assembly	Iron-sulfur cluster assembly ATPase protein SufC		81.1638	29.5023		0.00811638	0.00295023		2.7511
RNA Metabolism	RNA processing and modification	tRNA modification Bacteria	Iron-sulfur cluster assembly ATPase protein SufC		81.1638	29.5023		0.00811638	0.00295023		2.7511
Carbohydrates	Fermentation	Acetone Butanol Ethanol Synthesis	Alcohol dehydrogenase (EC 1.1.1.1)		80.22	39.0192		0.008022	0.00390192		2.05591
Carbohydrates	Fermentation	Fermentations: Mixed acid	Alcohol dehydrogenase (EC 1.1.1.1)		80.22	39.0192		0.008022	0.00390192		2.05591
Clustering-based subsystems	-	Staphylococcus aureus hypothetical repetitive gene loci	Alcohol dehydrogenase (EC 1.1.1.1)		80.22	39.0192		0.008022	0.00390192		2.05591
Cofactors, Vitamins, Prosthetic Groups, Pigments	Folate and pterines	5-FCL-like protein	Alcohol dehydrogenase (EC 1.1.1.1)		80.22	39.0192		0.008022	0.00390192		2.05591
Fatty Acids, Lipids, and Isoprenoids	Phospholipids	Glycerolipid and Glycerophospholipid Metabolism in Bacteria	Alcohol dehydrogenase (EC 1.1.1.1)		80.22	39.0192		0.008022	0.00390192		2.05591
Potassium metabolism	-	Potassium homeostasis	Potassium-transporting ATPase A chain (EC 3.6.3.12) (TC 3.A.3.7.1)		80.22	34.2607		0.008022	0.00342607		2.34146
Respiration	-	Formate hydrogenase	NAD-dependent formate dehydrogenase beta subunit		80.22	20.9371		0.008022	0.00209371		3.83148
RNA Metabolism	Transcription	Transcription factors bacterial	Transcription termination factor Rho		79.2762	39.0192		0.00792762	0.00390192		2.03173
Respiration	Electron donating reactions	Respiratory Complex I	NADH-ubiquinone oxidoreductase chain C (EC 1.6.5.3)		77.3887	8.56518		0.00773887	0.000856518		9.03527
Clustering-based subsystems	-	CTP synthase (EC 6.3.4.2) cluster	CTP synthase (EC 6.3.4.2)		76.445	19.0337		0.0076445	0.00190337		4.01629
Fatty Acids, Lipids, and Isoprenoids	Isoprenoids	Isoprenoid Biosynthesis	4-hydroxy-3-methylbut-2-enyl diphosphate reductase (EC 1.17.1.2)		76.445	9.51687		0.0076445	0.000951687		8.03258
Fatty Acids, Lipids, and Isoprenoids	Isoprenoids	polyprenyl synthesis	4-hydroxy-3-methylbut-2-enyl diphosphate reductase (EC 1.17.1.2)		76.445	9.51687		0.0076445	0.000951687		8.03258
Nucleosides and Nucleotides	Pyrimidines	pyrimidine conversions	CTP synthase (EC 6.3.4.2)		76.445	19.0337		0.0076445	0.00190337		4.01629
Carbohydrates	One-carbon Metabolism	One-carbon metabolism by tetrahydropterines	Methylene tetrahydromethanopterin dehydrogenase (EC 1.5.99.9)		75.5012	0		0.00755012	0		#DIV/0!
Carbohydrates	One-carbon Metabolism	Serine-glyoxylate cycle	Methylene tetrahydromethanopterin dehydrogenase (EC 1.5.99.9)		75.5012	0		0.00755012	0		#DIV/0!
Amino Acids and Derivatives	Alanine, serine, and glycine	Alanine biosynthesis	Iron-sulfur cluster regulator IscR		74.5574	9.51687		0.00745574	0.000951687		7.83424
Miscellaneous	Plant-Prokaryote DOE project	At5g37530	Iron-sulfur cluster regulator IscR		74.5574	9.51687		0.00745574	0.000951687		7.83424
Miscellaneous	Plant-Prokaryote DOE project	Iron-sulfur cluster assembly	Iron-sulfur cluster regulator IscR		74.5574	9.51687		0.00745574	0.000951687		7.83424
RNA Metabolism	Transcription	Rrf2 family transcriptional regulators	Iron-sulfur cluster regulator IscR		74.5574	9.51687		0.00745574	0.000951687		7.83424
Carbohydrates	Polysaccharides	Glycogen metabolism	Glycogen phosphorylase (EC 2.4.1.1)		72.6699	41.8742		0.00726699	0.00418742		1.73543
Carbohydrates	Di- and oligosaccharides	Maltose and Maltodextrin Utilization	Glycogen phosphorylase (EC 2.4.1.1)		72.6699	41.8742		0.00726699	0.00418742		1.73543
Clustering-based subsystems	-	Glycogen metabolism cluster	Glycogen phosphorylase (EC 2.4.1.1)		72.6699	41.8742		0.00726699	0.00418742		1.73543
Fatty Acids, Lipids, and Isoprenoids	Fatty acids	Fatty Acid Biosynthesis FASII	3-oxoacyl-[acyl-carrier-protein] synthase, KASI (EC 2.3.1.41)		72.6699	8.56518		0.00726699	0.000856518		8.48434
Protein Metabolism	Protein biosynthesis	Translation initiation factors bacterial	Translation initiation factor 3		71.7261	5.71012		0.00717261	0.000571012		12.5612
Amino Acids and Derivatives	Branched-chain amino acids	Branched-Chain Amino Acid Biosynthesis	3-isopropylmalate dehydratase large subunit (EC 4.2.1.33)		70.7824	33.309		0.00707824	0.0033309		2.12502
Amino Acids and Derivatives	Branched-chain amino acids	Leucine Biosynthesis	3-isopropylmalate dehydratase large subunit (EC 4.2.1.33)		70.7824	33.309		0.00707824	0.0033309		2.12502
Clustering-based subsystems	-	DNA gyrase subunits	DNA gyrase subunit A (EC 5.99.1.3)		70.7824	41.8742		0.00707824	0.00418742		1.69036
DNA Metabolism	DNA replication	DNA topoisomerases, Type II, ATP-dependent	DNA gyrase subunit A (EC 5.99.1.3)		70.7824	41.8742		0.00707824	0.00418742		1.69036
Virulence, Disease and Defense	Resistance to antibiotics and toxic compounds	Resistance to fluoroquinolones	DNA gyrase subunit A (EC 5.99.1.3)		70.7824	41.8742		0.00707824	0.00418742		1.69036
Carbohydrates	Central carbohydrate metabolism	Pentose phosphate pathway	Ribose-phosphate pyrophosphokinase (EC 2.7.6.1)		69.8386	10.4686		0.00698386	0.00104686		6.67127
Clustering-based subsystems	Ribosome-related cluster	A Gammaproteobacteria Cluster Relating to Translation	Ribose-phosphate pyrophosphokinase (EC 2.7.6.1)		69.8386	10.4686		0.00698386	0.00104686		6.67127
Cofactors, Vitamins, Prosthetic Groups, Pigments	NAD and NADP	NAD and NADP cofactor biosynthesis global	Quinolinate synthetase (EC 2.5.1.72)		69.8386	0.951687		0.00698386	9.51687e-05		73.384
Cofactors, Vitamins, Prosthetic Groups, Pigments	NAD and NADP	NAD regulation	Quinolinate synthetase (EC 2.5.1.72)		69.8386	0.951687		0.00698386	9.51687e-05		73.384
Cofactors, Vitamins, Prosthetic Groups, Pigments	Folate and pterines	YgfZ	Quinolinate synthetase (EC 2.5.1.72)		69.8386	0.951687		0.00698386	9.51687e-05		73.384
Cofactors, Vitamins, Prosthetic Groups, Pigments	Folate and pterines	YgfZ	Ribose-phosphate pyrophosphokinase (EC 2.7.6.1)		69.8386	10.4686		0.00698386	0.00104686		6.67127
Nucleosides and Nucleotides	Purines	De Novo Purine Biosynthesis	Ribose-phosphate pyrophosphokinase (EC 2.7.6.1)		69.8386	10.4686		0.00698386	0.00104686		6.67127
Secondary Metabolism	Biologically active compounds in metazoan cell defence and differentiation	Quinolinic acid and its derivatives	Quinolinate synthetase (EC 2.5.1.72)		69.8386	0.951687		0.00698386	9.51687e-05		73.384
Clustering-based subsystems	-	CBSS-316057.3.peg.563	Cytochrome c oxidase polypeptide II (EC 1.9.3.1)		68.8948	6.66181		0.00688948	0.000666181		10.3418
Nitrogen Metabolism	-	Ammonia assimilation	Ammonium transporter		68.8948	28.5506		0.00688948	0.00285506		2.41308
Respiration	Electron accepting reactions	Terminal cytochrome C oxidases	Cytochrome c oxidase polypeptide II (EC 1.9.3.1)		68.8948	6.66181		0.00688948	0.000666181		10.3418
Clustering-based subsystems	Protein export		CBSS-393121.3.peg.2760		67.9511	21.8888		0.00679511	0.00218888		3.10438
Membrane Transport	Protein translocation across cytoplasmic membrane	HtrA and Sec secretion	Protein export cytoplasm protein SecA ATPase RNA helicase (TC 3.A.5.1.1)		67.9511	21.8888		0.00679511	0.00218888		3.10438
Carbohydrates	Polysaccharides	Glycogen metabolism	Glucose-1-phosphate adenylyltransferase (EC 2.7.7.27)		67.0073	19.0337		0.00670073	0.00190337		3.52045
Cell Wall and Capsule	-	Peptidoglycan Biosynthesis	Multimodular transpeptidase-transglycosylase (EC 2.4.1.129) (EC 3.4.-.-)		67.0073	22.8405		0.00670073	0.00228405		2.93371
Clustering-based subsystems	-	Glycogen metabolism cluster	Glucose-1-phosphate adenylyltransferase (EC 2.7.7.27)		67.0073	19.0337		0.00670073	0.00190337		3.52045
Miscellaneous	Plant-Prokaryote DOE project	DOE COG2016	Thioredoxin		67.0073	43.7776		0.00670073	0.00437776		1.53063
Protein Metabolism	Selenoproteins	Glycine reductase, sarcosine reductase and betaine reductase	Thioredoxin		67.0073	43.7776		0.00670073	0.00437776		1.53063
Virulence, Disease and Defense	Resistance to antibiotics and toxic compounds	Multidrug efflux pump in Campylobacter jejuni (CmeABC operon)	RND efflux system, inner membrane transporter CmeB		67.0073	51.3911		0.00670073	0.00513911		1.30387
Virulence, Disease and Defense	Resistance to antibiotics and toxic compounds	Multidrug Resistance Efflux Pumps	RND efflux system, inner membrane transporter CmeB		67.0073	51.3911		0.00670073	0.00513911		1.30387
Respiration	ATP synthases	F0F1-type ATP synthase	ATP synthase beta chain (EC 3.6.3.14)		66.0635	40.9225		0.00660635	0.00409225		1.61436
Clustering-based subsystems	-	CBSS-176299.4.peg.1996B	SSU ribosomal protein S2p (SAe)		65.1198	5.71012		0.00651198	0.000571012		11.4043
Clustering-based subsystems	-	CBSS-312309.3.peg.1965	SSU ribosomal protein S2p (SAe)		65.1198	5.71012		0.00651198	0.000571012		11.4043
Cofactors, Vitamins, Prosthetic Groups, Pigments	-	Thiamin biosynthesis	Thiamin biosynthesis protein ThiC		65.1198	42.8259		0.00651198	0.00428259		1.52057
Miscellaneous	Plant-Prokaryote DOE project	COG2363	Thiamin biosynthesis protein ThiC		65.1198	42.8259		0.00651198	0.00428259		1.52057
Miscellaneous	Plant-Prokaryote DOE project	Scaffold proteins for [4Fe-4S] cluster assembly (MRP family)	HflK protein		65.1198	11.4202		0.00651198	0.00114202		5.70214
Protein Metabolism	Protein biosynthesis	Ribosome SSU bacterial	SSU ribosomal protein S2p (SAe)		65.1198	5.71012		0.00651198	0.000571012		11.4043
Stress Response	-	Hfl operon	HflK protein		65.1198	11.4202		0.00651198	0.00114202		5.70214
Protein Metabolism	Protein folding	Protein chaperones	Chaperone protein HtpG		63.2322	0		0.00632322	0		#DIV/0!
Protein Metabolism	Protein biosynthesis	Translation elongation factor G family	Translation elongation factor G paralog		63.2322	15.227		0.00632322	0.0015227		4.15264
Protein Metabolism	Protein biosynthesis	Translation elongation factors bacterial	Translation elongation factor G paralog		63.2322	15.227		0.00632322	0.0015227		4.15264
Miscellaneous	Plant-Prokaryote DOE project	At5g37530	Aspartyl-tRNA synthetase (EC 6.1.1.12)		62.2885	8.56518		0.00622885	0.000856518		7.27229
Protein Metabolism	Protein biosynthesis	tRNA aminoacylation, Asp and Asn	Aspartyl-tRNA synthetase (EC 6.1.1.12)		62.2885	8.56518		0.00622885	0.000856518		7.27229
Protein Metabolism	Protein biosynthesis	tRNA aminoacylation, Asp and Asn	Aspartyl-tRNA(Asn) synthetase (EC 6.1.1.23)		62.2885	8.56518		0.00622885	0.000856518		7.27229
Clustering-based subsystems	-	CBSS-251221.1.peg.1863	Phosphoribosylaminoimidazole-succinocarboxamide synthase (EC 6.3.2.6)		61.3447	30.454		0.00613447	0.0030454		2.01434
Nucleosides and Nucleotides	Purines	De Novo Purine Biosynthesis	Phosphoribosylaminoimidazole-succinocarboxamide synthase (EC 6.3.2.6)		61.3447	30.454		0.00613447	0.0030454		2.01434
Protein Metabolism	Protein degradation	Proteasome bacterial	ATP-dependent Clp protease proteolytic subunit (EC 3.4.21.92)		61.3447	24.7439		0.00613447	0.00247439		2.47919
Protein Metabolism	Protein degradation	Proteolysis in bacteria, ATP-dependent	ATP-dependent Clp protease proteolytic subunit (EC 3.4.21.92)		61.3447	24.7439		0.00613447	0.00247439		2.47919
Regulation and Cell signaling	-	cAMP signaling in bacteria	ATP-dependent Clp protease proteolytic subunit (EC 3.4.21.92)		61.3447	24.7439		0.00613447	0.00247439		2.47919
RNA Metabolism	Transcription	Transcription initiation, bacterial sigma factors	RNA polymerase sigma factor RpoH		61.3447	14.2753		0.00613447	0.00142753		4.29726
Stress Response	Heat shock	Heat shock dnaK gene cluster extended	RNA polymerase sigma factor RpoH		61.3447	14.2753		0.00613447	0.00142753		4.29726
Amino Acids and Derivatives	Branched-chain amino acids	Branched-Chain Amino Acid Biosynthesis	2-isopropylmalate synthase (EC 2.3.3.13)		60.4009	35.2124		0.00604009	0.00352124		1.71533
Amino Acids and Derivatives	Branched-chain amino acids	Leucine Biosynthesis	2-isopropylmalate synthase (EC 2.3.3.13)		60.4009	35.2124		0.00604009	0.00352124		1.71533
Clustering-based subsystems	-	CBSS-235.1.peg.567	C4-type zinc finger protein, DksA/TraR family		60.4009	5.71012		0.00604009	0.000571012		10.5779
Clustering-based subsystems	-	CBSS-316057.3.peg.563	TldD protein, part of proposed TldE/TldD proteolytic complex (PMID 12029038)		60.4009	15.227		0.00604009	0.0015227		3.9667
Clustering-based subsystems	TldD cluster	CBSS-354.1.peg.2917	TldD protein, part of proposed TldE/TldD proteolytic complex (PMID 12029038)		60.4009	15.227		0.00604009	0.0015227		3.9667
Miscellaneous	Plant-Prokaryote DOE project	At4g10620 At3g57180 At3g47450	SSU ribosomal protein S20p		60.4009	0		0.00604009	0		#DIV/0!
Miscellaneous	Plant-Prokaryote DOE project	COG0523	C4-type zinc finger protein, DksA/TraR family		60.4009	5.71012		0.00604009	0.000571012		10.5779
Miscellaneous	-	ZZ gjo need homes	Na+/H+ antiporter		60.4009	2.85506		0.00604009	0.000285506		21.1558
Potassium metabolism	-	Potassium homeostasis	Osmosensitive K+ channel histidine kinase KdpD (EC 2.7.3.-)		60.4009	23.7922		0.00604009	0.00237922		2.53869
Protein Metabolism	Protein degradation	Putative TldE-TldD proteolytic complex	TldD protein, part of proposed TldE/TldD proteolytic complex (PMID 12029038)		60.4009	15.227		0.00604009	0.0015227		3.9667
Protein Metabolism	Protein biosynthesis	Ribosome SSU bacterial	SSU ribosomal protein S20p		60.4009	0		0.00604009	0		#DIV/0!
Regulation and Cell signaling	-	Zinc regulated enzymes	C4-type zinc finger protein, DksA/TraR family		60.4009	5.71012		0.00604009	0.000571012		10.5779
Amino Acids and Derivatives	Glutamine, glutamate, aspartate, asparagine; ammonia assimilation	Glutamine, Glutamate, Aspartate and Asparagine Biosynthesis	Glutamate synthase [NADPH] small chain (EC 1.4.1.13)		59.4572	40.9225		0.00594572	0.00409225		1.45292
Clustering-based subsystems	-	CBSS-350688.3.peg.1509	SSU ribosomal protein S15p (S13e)		59.4572	7.61349		0.00594572	0.000761349		7.80945
Cofactors, Vitamins, Prosthetic Groups, Pigments	Folate and pterines	YgfZ	Glutamate synthase [NADPH] small chain (EC 1.4.1.13)		59.4572	40.9225		0.00594572	0.00409225		1.45292
Membrane Transport	Uni- Sym- and Antiporters	NhaA, NhaD and Sodium-dependent phosphate transporters	Na+/H+ antiporter NhaD type		59.4572	2.85506		0.00594572	0.000285506		20.8252
Nitrogen Metabolism	-	Ammonia assimilation	Glutamate synthase [NADPH] small chain (EC 1.4.1.13)		59.4572	40.9225		0.00594572	0.00409225		1.45292
Nitrogen Metabolism	-	Denitrification	Nitric-oxide reductase subunit B (EC 1.7.99.7)		59.4572	5.71012		0.00594572	0.000571012		10.4126
Protein Metabolism	Protein biosynthesis	Ribosome SSU bacterial	SSU ribosomal protein S15p (S13e)		59.4572	7.61349		0.00594572	0.000761349		7.80945
Amino Acids and Derivatives	Lysine, threonine, methionine, and cysteine	Cysteine Biosynthesis	Sulfite reductase [NADPH] hemoprotein beta-component (EC 1.8.1.2)		58.5134	8.56518		0.00585134	0.000856518		6.83155
Clustering-based subsystems	-	CBSS-320372.3.peg.6046	Glutathione synthetase (EC 6.3.2.3)		58.5134	1.90337		0.00585134	0.000190337		30.742
Clustering-based subsystems	Cell Division	CBSS-393130.3.peg.794	SSU ribosomal protein S4p (S9e)		58.5134	15.227		0.00585134	0.0015227		3.84274
Clustering-based subsystems	-	Glutaredoxin 3 and Glutathione synthetase cluster	Glutathione synthetase (EC 6.3.2.3)		58.5134	1.90337		0.00585134	0.000190337		30.742
Cofactors, Vitamins, Prosthetic Groups, Pigments	Folate and pterines	YgfZ	Glutathione synthetase (EC 6.3.2.3)		58.5134	1.90337		0.00585134	0.000190337		30.742
Protein Metabolism	Protein biosynthesis	Ribosome SSU bacterial	SSU ribosomal protein S4p (S9e)		58.5134	15.227		0.00585134	0.0015227		3.84274
Stress Response	Oxidative stress	Glutathione: Biosynthesis and gamma-glutamyl cycle	Glutathione synthetase (EC 6.3.2.3)		58.5134	1.90337		0.00585134	0.000190337		30.742
Stress Response	Heat shock	Heat shock dnaK gene cluster extended	Glutathione synthetase (EC 6.3.2.3)		58.5134	1.90337		0.00585134	0.000190337		30.742
Sulfur Metabolism	Inorganic sulfur assimilation	Inorganic Sulfur Assimilation	Sulfite reductase [NADPH] hemoprotein beta-component (EC 1.8.1.2)		58.5134	8.56518		0.00585134	0.000856518		6.83155
Clustering-based subsystems	-	Bacterial Cell Division	Cytoplasmic axial filament protein CafA and Ribonuclease G (EC 3.1.4.-)		57.5697	16.1787		0.00575697	0.00161787		3.55837
Clustering-based subsystems	TldD cluster	CBSS-354.1.peg.2917	Cytoplasmic axial filament protein CafA and Ribonuclease G (EC 3.1.4.-)		57.5697	16.1787		0.00575697	0.00161787		3.55837
Respiration	ATP synthases	F0F1-type ATP synthase	ATP synthase alpha chain (EC 3.6.3.14)		57.5697	32.3573		0.00575697	0.00323573		1.77918
RNA Metabolism	RNA processing and modification	RNA processing and degradation, bacterial	Cytoplasmic axial filament protein CafA and Ribonuclease G (EC 3.1.4.-)		57.5697	16.1787		0.00575697	0.00161787		3.55837
Amino Acids and Derivatives	Alanine, serine, and glycine	Alanine biosynthesis	Cysteine desulfurase (EC 2.8.1.7), SufS subfamily		56.6259	36.1641		0.00566259	0.00361641		1.5658
Amino Acids and Derivatives	Branched-chain amino acids	Branched-Chain Amino Acid Biosynthesis	Dihydroxy-acid dehydratase (EC 4.2.1.9)		56.6259	26.6472		0.00566259	0.00266472		2.12502
Cofactors, Vitamins, Prosthetic Groups, Pigments	Folate and pterines	Molybdenum cofactor biosynthesis	Molybdenum cofactor biosynthesis protein MoaA		56.6259	12.3719		0.00566259	0.00123719		4.57697
Cofactors, Vitamins, Prosthetic Groups, Pigments	Folate and pterines	YgfZ	Molybdenum cofactor biosynthesis protein MoaA		56.6259	12.3719		0.00566259	0.00123719		4.57697
Cofactors, Vitamins, Prosthetic Groups, Pigments	Folate and pterines	YgfZ	Cysteine desulfurase (EC 2.8.1.7), SufS subfamily		56.6259	36.1641		0.00566259	0.00361641		1.5658
Miscellaneous	Plant-Prokaryote DOE project	At5g37530	Cysteine desulfurase (EC 2.8.1.7), SufS subfamily		56.6259	36.1641		0.00566259	0.00361641		1.5658
Miscellaneous	Plant-Prokaryote DOE project	COG2363	Cysteine desulfurase (EC 2.8.1.7), SufS subfamily		56.6259	36.1641		0.00566259	0.00361641		1.5658
Miscellaneous	Plant-Prokaryote DOE project	Iron-sulfur cluster assembly	Cysteine desulfurase (EC 2.8.1.7), SufS subfamily		56.6259	36.1641		0.00566259	0.00361641		1.5658
RNA Metabolism	RNA processing and modification	mnm5U34 biosynthesis bacteria	Cysteine desulfurase (EC 2.8.1.7), SufS subfamily		56.6259	36.1641		0.00566259	0.00361641		1.5658
RNA Metabolism	RNA processing and modification	tRNA modification Archaea	Cysteine desulfurase (EC 2.8.1.7), SufS subfamily		56.6259	36.1641		0.00566259	0.00361641		1.5658
RNA Metabolism	RNA processing and modification	tRNA modification Bacteria	Cysteine desulfurase (EC 2.8.1.7), SufS subfamily		56.6259	36.1641		0.00566259	0.00361641		1.5658
Cell Division and Cell Cycle	-	Bacterial Cytoskeleton	Rod shape-determining protein MreB		55.6821	45.681		0.00556821	0.0045681		1.21894
Clustering-based subsystems	-	Bacterial Cell Division	Rod shape-determining protein MreB		55.6821	45.681		0.00556821	0.0045681		1.21894
Respiration	Electron accepting reactions	Anaerobic respiratory reductases	Ferredoxin reductase		55.6821	21.8888		0.00556821	0.00218888		2.54386
Clustering-based subsystems	-	CBSS-316273.3.peg.922	probable iron binding protein from the HesB_IscA_SufA family		54.7384	33.309		0.00547384	0.0033309		1.64335
Miscellaneous	Plant-Prokaryote DOE project	Iron-sulfur cluster assembly	probable iron binding protein from the HesB_IscA_SufA family		54.7384	33.309		0.00547384	0.0033309		1.64335
RNA Metabolism	RNA processing and modification	ATP-dependent RNA helicases, bacterial	ATP-dependent RNA helicase Atu1833		54.7384	2.85506		0.00547384	0.000285506		19.1724
Clustering-based subsystems	Hypothetical protein possible functionally linked with Alanyl-tRNA synthetase	CBSS-257314.1.peg.488	Alanyl-tRNA synthetase (EC 6.1.1.7)		53.7946	17.1304		0.00537946	0.00171304		3.14031
Clustering-based subsystems	-	CBSS-281090.3.peg.464	Alanyl-tRNA synthetase (EC 6.1.1.7)		53.7946	17.1304		0.00537946	0.00171304		3.14031
Clustering-based subsystems	-	LSU ribosomal proteins cluster	LSU ribosomal protein L10p (P0)		53.7946	10.4686		0.00537946	0.00104686		5.13868
Potassium metabolism	-	Potassium homeostasis	Potassium-transporting ATPase B chain (EC 3.6.3.12) (TC 3.A.3.7.1)		53.7946	17.1304		0.00537946	0.00171304		3.14031
Protein Metabolism	Protein biosynthesis	Ribosome LSU bacterial	LSU ribosomal protein L10p (P0)		53.7946	10.4686		0.00537946	0.00104686		5.13868
Protein Metabolism	Protein biosynthesis	tRNA aminoacylation, Ala	Alanyl-tRNA synthetase (EC 6.1.1.7)		53.7946	17.1304		0.00537946	0.00171304		3.14031
Carbohydrates	CO2 fixation	Calvin-Benson cycle	NAD-dependent glyceraldehyde-3-phosphate dehydrogenase (EC 1.2.1.12)		52.8508	16.1787		0.00528508	0.00161787		3.2667
Carbohydrates	Central carbohydrate metabolism	Entner-Doudoroff Pathway	NAD-dependent glyceraldehyde-3-phosphate dehydrogenase (EC 1.2.1.12)		52.8508	16.1787		0.00528508	0.00161787		3.2667
Carbohydrates	Central carbohydrate metabolism	Glycolysis and Gluconeogenesis	NAD-dependent glyceraldehyde-3-phosphate dehydrogenase (EC 1.2.1.12)		52.8508	16.1787		0.00528508	0.00161787		3.2667
Cell Wall and Capsule	Gram-Negative cell wall components	KDO2-Lipid A biosynthesis	UDP-3-O-[3-hydroxymyristoyl] N-acetylglucosamine deacetylase (EC 3.5.1.-)		52.8508	0		0.00528508	0		#DIV/0!
Clustering-based subsystems	-	CBSS-251221.1.peg.1863	UDP-3-O-[3-hydroxymyristoyl] N-acetylglucosamine deacetylase (EC 3.5.1.-)		52.8508	0		0.00528508	0		#DIV/0!
Cofactors, Vitamins, Prosthetic Groups, Pigments	Pyridoxine	Pyridoxin (Vitamin B6) Biosynthesis	NAD-dependent glyceraldehyde-3-phosphate dehydrogenase (EC 1.2.1.12)		52.8508	16.1787		0.00528508	0.00161787		3.2667
Respiration	Electron donating reactions	Respiratory Complex I	NADH-ubiquinone oxidoreductase chain G (EC 1.6.5.3)		52.8508	11.4202		0.00528508	0.00114202		4.62782
Respiration	-	Formate hydrogenase	tungsten-containing formate dehydrogenase alpha subunit		52.8508	29.5023		0.00528508	0.00295023		1.79141
Stress Response	Oxidative stress	Redox-dependent regulation of nucleus processes	NAD-dependent glyceraldehyde-3-phosphate dehydrogenase (EC 1.2.1.12)		52.8508	16.1787		0.00528508	0.00161787		3.2667
Carbohydrates	Polysaccharides	Glycogen metabolism	1,4-alpha-glucan (glycogen) branching enzyme, GH-13-type (EC 2.4.1.18)		51.9071	22.8405		0.00519071	0.00228405		2.27259
Carbohydrates	Di- and oligosaccharides	Trehalose Biosynthesis	1,4-alpha-glucan (glycogen) branching enzyme, GH-13-type (EC 2.4.1.18)		51.9071	22.8405		0.00519071	0.00228405		2.27259
Clustering-based subsystems	-	Glycogen metabolism cluster	1,4-alpha-glucan (glycogen) branching enzyme, GH-13-type (EC 2.4.1.18)		51.9071	22.8405		0.00519071	0.00228405		2.27259
Carbohydrates	CO2 fixation	Photorespiration (oxidative C2 cycle)	Malyl-CoA lyase (EC 4.1.3.24)		50.9633	11.4202		0.00509633	0.00114202		4.46254
Carbohydrates	One-carbon Metabolism	Serine-glyoxylate cycle	Malyl-CoA lyase (EC 4.1.3.24)		50.9633	11.4202		0.00509633	0.00114202		4.46254
Clustering-based subsystems	-	tRNA-methylthiotransferase containing cluster	tRNA-i(6)A37 methylthiotransferase		50.9633	5.71012		0.00509633	0.000571012		8.92508
Cofactors, Vitamins, Prosthetic Groups, Pigments	Pyridoxine	Pyridoxin (Vitamin B6) Biosynthesis	1-deoxy-D-xylulose 5-phosphate synthase (EC 2.2.1.7)		50.9633	25.6955		0.00509633	0.00256955		1.98335
Cofactors, Vitamins, Prosthetic Groups, Pigments	Folate and pterines	YgfZ	tRNA-i(6)A37 methylthiotransferase		50.9633	5.71012		0.00509633	0.000571012		8.92508
Fatty Acids, Lipids, and Isoprenoids	Isoprenoids	Isoprenoid Biosynthesis	1-deoxy-D-xylulose 5-phosphate synthase (EC 2.2.1.7)		50.9633	25.6955		0.00509633	0.00256955		1.98335
Nucleosides and Nucleotides	Purines	Purine conversions	Inosine-5'-monophosphate dehydrogenase (EC 1.1.1.205)		50.9633	11.4202		0.00509633	0.00114202		4.46254
Protein Metabolism	Protein folding	Protein chaperones	Chaperone protein DnaJ		50.9633	6.66181		0.00509633	0.000666181		7.65007
Protein Metabolism	Protein processing and modification	Ribosomal protein S12p Asp methylthiotransferase	tRNA-i(6)A37 methylthiotransferase		50.9633	5.71012		0.00509633	0.000571012		8.92508
RNA Metabolism	RNA processing and modification	Methylthiotransferases	tRNA-i(6)A37 methylthiotransferase		50.9633	5.71012		0.00509633	0.000571012		8.92508
RNA Metabolism	RNA processing and modification	tRNA modification Archaea	tRNA-i(6)A37 methylthiotransferase		50.9633	5.71012		0.00509633	0.000571012		8.92508
RNA Metabolism	RNA processing and modification	tRNA modification Bacteria	tRNA-i(6)A37 methylthiotransferase		50.9633	5.71012		0.00509633	0.000571012		8.92508
RNA Metabolism	RNA processing and modification	tRNA processing	tRNA-i(6)A37 methylthiotransferase		50.9633	5.71012		0.00509633	0.000571012		8.92508
Stress Response	Heat shock	Heat shock dnaK gene cluster extended	Chaperone protein DnaJ		50.9633	6.66181		0.00509633	0.000666181		7.65007
Carbohydrates	One-carbon Metabolism	One-carbon metabolism by tetrahydropterines	Formate--tetrahydrofolate ligase (EC 6.3.4.3)		50.0195	21.8888		0.00500195	0.00218888		2.28517
Carbohydrates	One-carbon Metabolism	Serine-glyoxylate cycle	Formate--tetrahydrofolate ligase (EC 6.3.4.3)		50.0195	21.8888		0.00500195	0.00218888		2.28517
Cofactors, Vitamins, Prosthetic Groups, Pigments	Folate and pterines	5-FCL-like protein	Formate--tetrahydrofolate ligase (EC 6.3.4.3)		50.0195	21.8888		0.00500195	0.00218888		2.28517
Miscellaneous	Plant-Prokaryote DOE project	COG0523	LSU ribosomal protein L31p		50.0195	39.0192		0.00500195	0.00390192		1.28192
Protein Metabolism	Protein biosynthesis	Ribosome LSU bacterial	LSU ribosomal protein L31p		50.0195	39.0192		0.00500195	0.00390192		1.28192
Amino Acids and Derivatives	Branched-chain amino acids	Isoleucine degradation	3-hydroxyacyl-CoA dehydrogenase (EC 1.1.1.35)		49.0758	0		0.00490758	0		#DIV/0!
Amino Acids and Derivatives	Branched-chain amino acids	Valine degradation	3-hydroxyacyl-CoA dehydrogenase (EC 1.1.1.35)		49.0758	0		0.00490758	0		#DIV/0!
Carbohydrates	Fermentation	Acetyl-CoA fermentation to Butyrate	3-hydroxyacyl-CoA dehydrogenase (EC 1.1.1.35)		49.0758	0		0.00490758	0		#DIV/0!
Carbohydrates	CO2 fixation	Calvin-Benson cycle	NADPH-dependent glyceraldehyde-3-phosphate dehydrogenase (EC 1.2.1.13)		49.0758	11.4202		0.00490758	0.00114202		4.29726
Carbohydrates	Organic acids	Glycerate metabolism	Serine--glyoxylate aminotransferase (EC 2.6.1.45)		49.0758	9.51687		0.00490758	0.000951687		5.15672
Carbohydrates	Central carbohydrate metabolism	Glycolysis and Gluconeogenesis	NADPH-dependent glyceraldehyde-3-phosphate dehydrogenase (EC 1.2.1.13)		49.0758	11.4202		0.00490758	0.00114202		4.29726
Carbohydrates	CO2 fixation	Photorespiration (oxidative C2 cycle)	Serine--glyoxylate aminotransferase (EC 2.6.1.45)		49.0758	9.51687		0.00490758	0.000951687		5.15672
Carbohydrates	One-carbon Metabolism	Serine-glyoxylate cycle	Serine--glyoxylate aminotransferase (EC 2.6.1.45)		49.0758	9.51687		0.00490758	0.000951687		5.15672
Clustering-based subsystems	-	Butyrate metabolism cluster	3-hydroxyacyl-CoA dehydrogenase (EC 1.1.1.35)		49.0758	0		0.00490758	0		#DIV/0!
Clustering-based subsystems	-	CBSS-296591.1.peg.2330	NAD-dependent epimerase/dehydratase		49.0758	38.0675		0.00490758	0.00380675		1.28918
Cofactors, Vitamins, Prosthetic Groups, Pigments	Folate and pterines	YgfZ	NADH-ubiquinone oxidoreductase chain F (EC 1.6.5.3)		49.0758	21.8888		0.00490758	0.00218888		2.24205
Fatty Acids, Lipids, and Isoprenoids	Fatty acids	Fatty acid metabolism cluster	3-hydroxyacyl-CoA dehydrogenase (EC 1.1.1.35)		49.0758	0		0.00490758	0		#DIV/0!
Fatty Acids, Lipids, and Isoprenoids	-	Polyhydroxybutyrate metabolism	3-hydroxyacyl-CoA dehydrogenase (EC 1.1.1.35)		49.0758	0		0.00490758	0		#DIV/0!
Metabolism of Aromatic Compounds	Peripheral pathways for catabolism of aromatic compounds	n-Phenylalkanoic acid degradation	3-hydroxyacyl-CoA dehydrogenase (EC 1.1.1.35)		49.0758	0		0.00490758	0		#DIV/0!
Miscellaneous	Plant-Prokaryote DOE project	Scaffold proteins for [4Fe-4S] cluster assembly (MRP family)	HflC protein		49.0758	2.85506		0.00490758	0.000285506		17.1891
Respiration	Electron donating reactions	Respiratory Complex I	NADH-ubiquinone oxidoreductase chain F (EC 1.6.5.3)		49.0758	21.8888		0.00490758	0.00218888		2.24205
Stress Response	Oxidative stress	Redox-dependent regulation of nucleus processes	NADPH-dependent glyceraldehyde-3-phosphate dehydrogenase (EC 1.2.1.13)		49.0758	11.4202		0.00490758	0.00114202		4.29726
Stress Response	-	Hfl operon	HflC protein		49.0758	2.85506		0.00490758	0.000285506		17.1891
Carbohydrates	One-carbon Metabolism	Methanogenesis	Formylmethanofuran dehydrogenase subunit A (EC 1.2.99.5)		48.132	10.4686		0.0048132	0.00104686		4.59777
Cell Wall and Capsule	Cell wall of Mycobacteria	mycolic acid synthesis	Enoyl-[acyl-carrier-protein] reductase [NADH] (EC 1.3.1.9)		48.132	12.3719		0.0048132	0.00123719		3.89042
Fatty Acids, Lipids, and Isoprenoids	Fatty acids	Fatty Acid Biosynthesis FASII	Enoyl-[acyl-carrier-protein] reductase [NADH] (EC 1.3.1.9)		48.132	12.3719		0.0048132	0.00123719		3.89042
Protein Metabolism	Protein biosynthesis	tRNA aminoacylation, Thr	Threonyl-tRNA synthetase (EC 6.1.1.3)		48.132	6.66181		0.0048132	0.000666181		7.22507
Respiration	Electron donating reactions	Respiratory Complex I	NADH-ubiquinone oxidoreductase chain B (EC 1.6.5.3)		48.132	32.3573		0.0048132	0.00323573		1.48751
Carbohydrates	Central carbohydrate metabolism	TCA Cycle	Fumarate hydratase class II (EC 4.2.1.2)		47.1882	6.66181		0.00471882	0.000666181		7.0834
Clustering-based subsystems	Isoprenoid/cell wall biosynthesis: PREDICTED UNDECAPRENYL DIPHOSPHATE PHOSPHATASE	CBSS-83331.1.peg.3039	Intramembrane protease RasP/YluC, implicated in cell division based on FtsL cleavage		47.1882	0		0.00471882	0		#DIV/0!
Clustering-based subsystems	-	LSU ribosomal proteins cluster	LSU ribosomal protein L7/L12 (P1/P2)		47.1882	25.6955		0.00471882	0.00256955		1.83644
Protein Metabolism	Protein biosynthesis	Ribosome LSU bacterial	LSU ribosomal protein L7/L12 (P1/P2)		47.1882	25.6955		0.00471882	0.00256955		1.83644
Protein Metabolism	Protein biosynthesis	tRNA aminoacylation, Arg	Arginyl-tRNA synthetase (EC 6.1.1.19)		47.1882	3.80675		0.00471882	0.000380675		12.3959
Stress Response	Periplasmic Stress	Periplasmic Stress Response	Intramembrane protease RasP/YluC, implicated in cell division based on FtsL cleavage		47.1882	0		0.00471882	0		#DIV/0!
Clustering-based subsystems	Putative asociate of RNA polymerase sigma-54 factor rpoN	CBSS-316057.3.peg.1308	DNA-directed RNA polymerase specialized sigma subunit, sigma24-like		46.2445	19.0337		0.00462445	0.00190337		2.42961
Protein Metabolism	Protein biosynthesis	Ribosome SSU bacterial	SSU ribosomal protein S9p (S16e)		46.2445	0		0.00462445	0		#DIV/0!
Amino Acids and Derivatives	Lysine, threonine, methionine, and cysteine	Methionine Biosynthesis	S-adenosylmethionine synthetase (EC 2.5.1.6)		45.3007	7.61349		0.00453007	0.000761349		5.95006
Amino Acids and Derivatives	Lysine, threonine, methionine, and cysteine	Methionine Degradation	S-adenosylmethionine synthetase (EC 2.5.1.6)		45.3007	7.61349		0.00453007	0.000761349		5.95006
Carbohydrates	CO2 fixation	Calvin-Benson cycle	Fructose-bisphosphate aldolase class II (EC 4.1.2.13)		45.3007	39.9708		0.00453007	0.00399708		1.13334
Carbohydrates	Central carbohydrate metabolism	Glycolysis and Gluconeogenesis	Fructose-bisphosphate aldolase class II (EC 4.1.2.13)		45.3007	39.9708		0.00453007	0.00399708		1.13334
Regulation and Cell signaling	Quorum sensing and biofilm formation	Quorum Sensing: Autoinducer-2 Synthesis	S-adenosylmethionine synthetase (EC 2.5.1.6)		45.3007	7.61349		0.00453007	0.000761349		5.95006
RNA Metabolism	RNA processing and modification	Polyadenylation bacterial	RNA-binding protein Hfq		45.3007	2.85506		0.00453007	0.000285506		15.8668
Stress Response	-	Hfl operon	RNA-binding protein Hfq		45.3007	2.85506		0.00453007	0.000285506		15.8668
Amino Acids and Derivatives	Branched-chain amino acids	Branched chain amino acid degradation regulons	Enoyl-CoA hydratase [isoleucine degradation] (EC 4.2.1.17)		44.3569	0		0.00443569	0		#DIV/0!
Amino Acids and Derivatives	Branched-chain amino acids	Isoleucine degradation	Enoyl-CoA hydratase [isoleucine degradation] (EC 4.2.1.17)		44.3569	0		0.00443569	0		#DIV/0!
Carbohydrates	Central carbohydrate metabolism	Dehydrogenase complexes	2-oxoglutarate dehydrogenase E1 component (EC 1.2.4.2)		44.3569	12.3719		0.00443569	0.00123719		3.58529
Carbohydrates	Organic acids	Isobutyryl-CoA to Propionyl-CoA Module	Enoyl-CoA hydratase [isoleucine degradation] (EC 4.2.1.17)		44.3569	0		0.00443569	0		#DIV/0!
Carbohydrates	Central carbohydrate metabolism	TCA Cycle	2-oxoglutarate dehydrogenase E1 component (EC 1.2.4.2)		44.3569	12.3719		0.00443569	0.00123719		3.58529
Clustering-based subsystems	Putative asociate of RNA polymerase sigma-54 factor rpoN	CBSS-316057.3.peg.1308	RNA polymerase sigma-70 factor		44.3569	17.1304		0.00443569	0.00171304		2.58938
RNA Metabolism	Transcription	Transcription initiation, bacterial sigma factors	RNA polymerase sigma-70 factor		44.3569	17.1304		0.00443569	0.00171304		2.58938
Amino Acids and Derivatives	Glutamine, glutamate, aspartate, asparagine; ammonia assimilation	Aspartate aminotransferase	Aspartate aminotransferase (EC 2.6.1.1)		43.4132	9.51687		0.00434132	0.000951687		4.56171
Amino Acids and Derivatives	Glutamine, glutamate, aspartate, asparagine; ammonia assimilation	Glutamine, Glutamate, Aspartate and Asparagine Biosynthesis	Aspartate aminotransferase (EC 2.6.1.1)		43.4132	9.51687		0.00434132	0.000951687		4.56171
Amino Acids and Derivatives	Lysine, threonine, methionine, and cysteine	Threonine and Homoserine Biosynthesis	Aspartate aminotransferase (EC 2.6.1.1)		43.4132	9.51687		0.00434132	0.000951687		4.56171
Cell Wall and Capsule	-	Murein Hydrolases	D-alanyl-D-alanine carboxypeptidase (EC 3.4.16.4)		43.4132	0		0.00434132	0		#DIV/0!
Cell Wall and Capsule	-	Peptidoglycan Biosynthesis	D-alanyl-D-alanine carboxypeptidase (EC 3.4.16.4)		43.4132	0		0.00434132	0		#DIV/0!
Clustering-based subsystems	Lysine, threonine, methionine, and cysteine	CBSS-84588.1.peg.1247	D-alanyl-D-alanine carboxypeptidase (EC 3.4.16.4)		43.4132	0		0.00434132	0		#DIV/0!
Cofactors, Vitamins, Prosthetic Groups, Pigments	Folate and pterines	Folate Biosynthesis	GTP cyclohydrolase I (EC 3.5.4.16) type 1		43.4132	1.90337		0.00434132	0.000190337		22.8085
Cofactors, Vitamins, Prosthetic Groups, Pigments	Folate and pterines	Methanopterin biosynthesis2	GTP cyclohydrolase I (EC 3.5.4.16) type 1		43.4132	1.90337		0.00434132	0.000190337		22.8085
Cofactors, Vitamins, Prosthetic Groups, Pigments	Folate and pterines	Molybdenum cofactor biosynthesis	GTP cyclohydrolase I (EC 3.5.4.16) type 1		43.4132	1.90337		0.00434132	0.000190337		22.8085
Cofactors, Vitamins, Prosthetic Groups, Pigments	Folate and pterines	Pterin biosynthesis	GTP cyclohydrolase I (EC 3.5.4.16) type 1		43.4132	1.90337		0.00434132	0.000190337		22.8085
Cofactors, Vitamins, Prosthetic Groups, Pigments	Folate and pterines	Pterin metabolism	GTP cyclohydrolase I (EC 3.5.4.16) type 1		43.4132	1.90337		0.00434132	0.000190337		22.8085
Cofactors, Vitamins, Prosthetic Groups, Pigments	Folate and pterines	Pterin metabolism 3	GTP cyclohydrolase I (EC 3.5.4.16) type 1		43.4132	1.90337		0.00434132	0.000190337		22.8085
Miscellaneous	Plant-Prokaryote DOE project	COG0523	D-alanyl-D-alanine carboxypeptidase (EC 3.4.16.4)		43.4132	0		0.00434132	0		#DIV/0!
Miscellaneous	Plant-Prokaryote DOE project	COG0523	GTP cyclohydrolase I (EC 3.5.4.16) type 1		43.4132	1.90337		0.00434132	0.000190337		22.8085
Miscellaneous	Plant-Prokaryote DOE project	COG1565	GTP cyclohydrolase I (EC 3.5.4.16) type 1		43.4132	1.90337		0.00434132	0.000190337		22.8085
Miscellaneous	Plant-Prokaryote DOE project	COG3146 experimental	GTP cyclohydrolase I (EC 3.5.4.16) type 1		43.4132	1.90337		0.00434132	0.000190337		22.8085
Miscellaneous	Plant-Prokaryote DOE project	COG4319	GTP cyclohydrolase I (EC 3.5.4.16) type 1		43.4132	1.90337		0.00434132	0.000190337		22.8085
Miscellaneous	Plant-Prokaryote DOE project	Experimental-PTPS	GTP cyclohydrolase I (EC 3.5.4.16) type 1		43.4132	1.90337		0.00434132	0.000190337		22.8085
Miscellaneous	Plant-Prokaryote DOE project	PROSC	Aspartate aminotransferase (EC 2.6.1.1)		43.4132	9.51687		0.00434132	0.000951687		4.56171
Protein Metabolism	Protein degradation	Metallocarboxypeptidases (EC 3.4.17.-)	D-alanyl-D-alanine carboxypeptidase (EC 3.4.16.4)		43.4132	0		0.00434132	0		#DIV/0!
Regulation and Cell signaling	-	Zinc regulated enzymes	GTP cyclohydrolase I (EC 3.5.4.16) type 1		43.4132	1.90337		0.00434132	0.000190337		22.8085
Respiration	Electron donating reactions	Formate dehydrogenase	Formate dehydrogenase O alpha subunit (EC 1.2.1.2)		43.4132	59.9563		0.00434132	0.00599563		0.724081
Respiration	-	Formate hydrogenase	Formate dehydrogenase O alpha subunit (EC 1.2.1.2)		43.4132	59.9563		0.00434132	0.00599563		0.724081
RNA Metabolism	RNA processing and modification	Queuosine-Archaeosine Biosynthesis	GTP cyclohydrolase I (EC 3.5.4.16) type 1		43.4132	1.90337		0.00434132	0.000190337		22.8085
RNA Metabolism	RNA processing and modification	tRNA modification Bacteria	GTP cyclohydrolase I (EC 3.5.4.16) type 1		43.4132	1.90337		0.00434132	0.000190337		22.8085
Virulence, Disease and Defense	-	Bacterial cyanide production and tolerance mechanisms	Formate dehydrogenase O alpha subunit (EC 1.2.1.2)		43.4132	59.9563		0.00434132	0.00599563		0.724081
Carbohydrates	Central carbohydrate metabolism	Glyoxylate bypass	Citrate synthase (si) (EC 2.3.3.1)		42.4694	42.8259		0.00424694	0.00428259		0.991676
Carbohydrates	One-carbon Metabolism	Serine-glyoxylate cycle	Citrate synthase (si) (EC 2.3.3.1)		42.4694	42.8259		0.00424694	0.00428259		0.991676
Carbohydrates	Central carbohydrate metabolism	TCA Cycle	Citrate synthase (si) (EC 2.3.3.1)		42.4694	42.8259		0.00424694	0.00428259		0.991676
Cell Division and Cell Cycle	-	Macromolecular synthesis operon	Carbamoyl-phosphate synthase large chain (EC 6.3.5.5)		42.4694	23.7922		0.00424694	0.00237922		1.78502
Clustering-based subsystems	Two related proteases	CBSS-257314.1.peg.676	RecA protein		42.4694	19.0337		0.00424694	0.00190337		2.23127
DNA Metabolism	DNA repair	DNA repair, bacterial	RecA protein		42.4694	19.0337		0.00424694	0.00190337		2.23127
DNA Metabolism	DNA repair	DNA repair, bacterial RecFOR pathway	RecA protein		42.4694	19.0337		0.00424694	0.00190337		2.23127
DNA Metabolism	DNA repair	DNA repair, bacterial UmuCD system	RecA protein		42.4694	19.0337		0.00424694	0.00190337		2.23127
DNA Metabolism	DNA replication	DNA-replication	RecA protein		42.4694	19.0337		0.00424694	0.00190337		2.23127
Miscellaneous	Plant-Prokaryote DOE project	Competence or DNA damage-inducible protein CinA and related protein families	RecA protein		42.4694	19.0337		0.00424694	0.00190337		2.23127
Nucleosides and Nucleotides	Pyrimidines	De Novo Pyrimidine Synthesis	Carbamoyl-phosphate synthase large chain (EC 6.3.5.5)		42.4694	23.7922		0.00424694	0.00237922		1.78502
RNA Metabolism	Transcription	Transcription initiation, bacterial sigma factors	RNA polymerase sigma factor RpoE		42.4694	0		0.00424694	0		#DIV/0!
Carbohydrates	One-carbon Metabolism	Serine-glyoxylate cycle	Succinyl-CoA ligase [ADP-forming] beta chain (EC 6.2.1.5)		41.5257	22.8405		0.00415257	0.00228405		1.81807
Carbohydrates	Central carbohydrate metabolism	TCA Cycle	Succinyl-CoA ligase [ADP-forming] beta chain (EC 6.2.1.5)		41.5257	22.8405		0.00415257	0.00228405		1.81807
Clustering-based subsystems	proteosome related	Cluster-based Subsystem Grouping Hypotheticals - perhaps Proteosome Related	Bacterial proteasome-activating AAA-ATPase (PAN)		41.5257	37.1158		0.00415257	0.00371158		1.11881
DNA Metabolism	DNA repair	DNA repair, UvrABC system	Excinuclease ABC subunit B		41.5257	14.2753		0.00415257	0.00142753		2.90892
Protein Metabolism	Protein degradation	Proteasome archaeal	Bacterial proteasome-activating AAA-ATPase (PAN)		41.5257	37.1158		0.00415257	0.00371158		1.11881
Protein Metabolism	Protein degradation	Proteasome bacterial	proteasome-activating AAA-ATPase (PAN)		41.5257	37.1158		0.00415257	0.00371158		1.11881
RNA Metabolism	RNA processing and modification	Polyadenylation bacterial	Poly(A) polymerase (EC 2.7.7.19)		41.5257	7.61349		0.00415257	0.000761349		5.45422
Carbohydrates	CO2 fixation	Calvin-Benson cycle	Triosephosphate isomerase (EC 5.3.1.1)		40.5819	0		0.00405819	0		#DIV/0!
Carbohydrates	Central carbohydrate metabolism	Dehydrogenase complexes	Cytosol aminopeptidase PepA (EC 3.4.11.1)		40.5819	0.951687		0.00405819	9.51687e-05		42.6421
Carbohydrates	Central carbohydrate metabolism	Glycolysis and Gluconeogenesis	Triosephosphate isomerase (EC 5.3.1.1)		40.5819	0		0.00405819	0		#DIV/0!
Carbohydrates	Central carbohydrate metabolism	Glycolysis and Gluconeogenesis, including Archaeal enzymes	Triosephosphate isomerase (EC 5.3.1.1)		40.5819	0		0.00405819	0		#DIV/0!
Carbohydrates	One-carbon Metabolism	Methanogenesis	Formylmethanofuran--tetrahydromethanopterin N-formyltransferase (EC 2.3.1.101)		40.5819	0		0.00405819	0		#DIV/0!
Carbohydrates	One-carbon Metabolism	Serine-glyoxylate cycle	Succinyl-CoA ligase [ADP-forming] alpha chain (EC 6.2.1.5)		40.5819	13.3236		0.00405819	0.00133236		3.04586
Carbohydrates	Central carbohydrate metabolism	TCA Cycle	Succinyl-CoA ligase [ADP-forming] alpha chain (EC 6.2.1.5)		40.5819	13.3236		0.00405819	0.00133236		3.04586
Clustering-based subsystems	-	LSU ribosomal proteins cluster	Transcription antitermination protein NusG		40.5819	2.85506		0.00405819	0.000285506		14.214
Fatty Acids, Lipids, and Isoprenoids	Isoprenoids	Polyprenyl Diphosphate Biosynthesis	Octaprenyl-diphosphate synthase (EC 2.5.1.-)		40.5819	0.951687		0.00405819	9.51687e-05		42.6421
Nucleosides and Nucleotides	Pyrimidines	De Novo Pyrimidine Synthesis	Orotidine 5'-phosphate decarboxylase (EC 4.1.1.23)		40.5819	0		0.00405819	0		#DIV/0!
Photosynthesis	-	Proteorhodopsin	Octaprenyl-diphosphate synthase (EC 2.5.1.-)		40.5819	0.951687		0.00405819	9.51687e-05		42.6421
Protein Metabolism	Protein degradation	Aminopeptidases (EC 3.4.11.-)	Cytosol aminopeptidase PepA (EC 3.4.11.1)		40.5819	0.951687		0.00405819	9.51687e-05		42.6421
Protein Metabolism	Protein biosynthesis	rRNAs	LSU rRNA		40.5819	5.71012		0.00405819	0.000571012		7.10701
RNA Metabolism	Transcription	Transcription factors bacterial	Transcription antitermination protein NusG		40.5819	2.85506		0.00405819	0.000285506		14.214
Virulence, Disease and Defense	Detection	MLST	Triosephosphate isomerase (EC 5.3.1.1)		40.5819	0		0.00405819	0		#DIV/0!
Carbohydrates	Central carbohydrate metabolism	Glyoxylate bypass	Aconitate hydratase 2 (EC 4.2.1.3)		39.6381	3.80675		0.00396381	0.000380675		10.4126
Carbohydrates	Organic acids	Propionate-CoA to Succinate Module	Aconitate hydratase 2 (EC 4.2.1.3)		39.6381	3.80675		0.00396381	0.000380675		10.4126
Carbohydrates	Central carbohydrate metabolism	TCA Cycle	Aconitate hydratase 2 (EC 4.2.1.3)		39.6381	3.80675		0.00396381	0.000380675		10.4126
Cell Division and Cell Cycle	-	Macromolecular synthesis operon	SSU ribosomal protein S21p		39.6381	3.80675		0.00396381	0.000380675		10.4126
Cofactors, Vitamins, Prosthetic Groups, Pigments	Folate and pterines	Molybdenum cofactor biosynthesis	GTP cyclohydrolase II (EC 3.5.4.25)		39.6381	12.3719		0.00396381	0.00123719		3.20388
Cofactors, Vitamins, Prosthetic Groups, Pigments	Riboflavin, FMN, FAD	riboflavin to FAD	3,4-dihydroxy-2-butanone 4-phosphate synthase		39.6381	12.3719		0.00396381	0.00123719		3.20388
Cofactors, Vitamins, Prosthetic Groups, Pigments	Riboflavin, FMN, FAD	Riboflavin, FMN and FAD metabolism	3,4-dihydroxy-2-butanone 4-phosphate synthase		39.6381	12.3719		0.00396381	0.00123719		3.20388
Cofactors, Vitamins, Prosthetic Groups, Pigments	Riboflavin, FMN, FAD	Riboflavin, FMN and FAD metabolism	GTP cyclohydrolase II (EC 3.5.4.25)		39.6381	12.3719		0.00396381	0.00123719		3.20388
Cofactors, Vitamins, Prosthetic Groups, Pigments	Folate and pterines	YgfZ	Aconitate hydratase 2 (EC 4.2.1.3)		39.6381	3.80675		0.00396381	0.000380675		10.4126
Cofactors, Vitamins, Prosthetic Groups, Pigments	Folate and pterines	YgfZ	GTP cyclohydrolase II (EC 3.5.4.25)		39.6381	12.3719		0.00396381	0.00123719		3.20388
Protein Metabolism	Protein degradation	Aminopeptidases (EC 3.4.11.-)	Membrane alanine aminopeptidase N (EC 3.4.11.2)		39.6381	11.4202		0.00396381	0.00114202		3.47087
Protein Metabolism	Protein biosynthesis	Ribosome SSU bacterial	SSU ribosomal protein S21p		39.6381	3.80675		0.00396381	0.000380675		10.4126
Respiration	Electron accepting reactions	Terminal cytochrome C oxidases	Cytochrome c oxidase (B(O/a)3-type) chain I (EC 1.9.3.1)		39.6381	9.51687		0.00396381	0.000951687		4.16504
Cofactors, Vitamins, Prosthetic Groups, Pigments	Folate and pterines	YgfZ	Amidophosphoribosyltransferase (EC 2.4.2.14)		38.6944	20.9371		0.00386944	0.00209371		1.84812
Miscellaneous	Plant-Prokaryote DOE project	At5g04520 AT1G06240	Amidophosphoribosyltransferase (EC 2.4.2.14)		38.6944	20.9371		0.00386944	0.00209371		1.84812
Miscellaneous	Plant-Prokaryote DOE project	Iojap	Translation elongation factor LepA		38.6944	8.56518		0.00386944	0.000856518		4.51764
Nucleosides and Nucleotides	Purines	De Novo Purine Biosynthesis	Amidophosphoribosyltransferase (EC 2.4.2.14)		38.6944	20.9371		0.00386944	0.00209371		1.84812
Protein Metabolism	Protein processing and modification	Ribosomal protein S12p Asp methylthiotransferase	SSU ribosomal protein S12p (S23e)		38.6944	28.5506		0.00386944	0.00285506		1.35529
Protein Metabolism	Protein biosynthesis	Ribosome SSU bacterial	SSU ribosomal protein S12p (S23e)		38.6944	28.5506		0.00386944	0.00285506		1.35529
Protein Metabolism	Protein biosynthesis	Translation elongation factors bacterial	Translation elongation factor LepA		38.6944	8.56518		0.00386944	0.000856518		4.51764
Protein Metabolism	Protein biosynthesis	Universal GTPases	Translation elongation factor LepA		38.6944	8.56518		0.00386944	0.000856518		4.51764
Respiration	Electron donating reactions	Hydrogenases	NAD-reducing hydrogenase subunit HoxH (EC 1.12.1.2)		38.6944	3.80675		0.00386944	0.000380675		10.1647
RNA Metabolism	RNA processing and modification	RNA 3'-terminal phosphate cyclase	Protein RtcB		38.6944	25.6955		0.00386944	0.00256955		1.50588
RNA Metabolism	RNA processing and modification	tRNA modification Archaea	Protein RtcB		38.6944	25.6955		0.00386944	0.00256955		1.50588
Stress Response	Heat shock	Heat shock dnaK gene cluster extended	Translation elongation factor LepA		38.6944	8.56518		0.00386944	0.000856518		4.51764
Virulence, Disease and Defense	Resistance to antibiotics and toxic compounds	Cobalt-zinc-cadmium resistance	Cobalt-zinc-cadmium resistance protein		38.6944	11.4202		0.00386944	0.00114202		3.38823
Amino Acids and Derivatives	Alanine, serine, and glycine	Alanine biosynthesis	Branched-chain amino acid aminotransferase (EC 2.6.1.42)		37.7506	0		0.00377506	0		#DIV/0!
Amino Acids and Derivatives	Branched-chain amino acids	Branched chain amino acid degradation regulons	Branched-chain amino acid aminotransferase (EC 2.6.1.42)		37.7506	0		0.00377506	0		#DIV/0!
Amino Acids and Derivatives	Branched-chain amino acids	Branched-Chain Amino Acid Biosynthesis	Branched-chain amino acid aminotransferase (EC 2.6.1.42)		37.7506	0		0.00377506	0		#DIV/0!
Amino Acids and Derivatives	Branched-chain amino acids	Isoleucine degradation	Branched-chain amino acid aminotransferase (EC 2.6.1.42)		37.7506	0		0.00377506	0		#DIV/0!
Amino Acids and Derivatives	Branched-chain amino acids	Leucine Biosynthesis	Branched-chain amino acid aminotransferase (EC 2.6.1.42)		37.7506	0		0.00377506	0		#DIV/0!
Amino Acids and Derivatives	Branched-chain amino acids	Leucine Degradation and HMG-CoA Metabolism	Branched-chain amino acid aminotransferase (EC 2.6.1.42)		37.7506	0		0.00377506	0		#DIV/0!
Amino Acids and Derivatives	Branched-chain amino acids	Valine degradation	Branched-chain amino acid aminotransferase (EC 2.6.1.42)		37.7506	0		0.00377506	0		#DIV/0!
Carbohydrates	Polysaccharides	Glycogen metabolism	Glycogen synthase, ADP-glucose transglucosylase (EC 2.4.1.21)		37.7506	18.082		0.00377506	0.0018082		2.08774
Clustering-based subsystems	-	Glycogen metabolism cluster	Glycogen synthase, ADP-glucose transglucosylase (EC 2.4.1.21)		37.7506	18.082		0.00377506	0.0018082		2.08774
Carbohydrates	Central carbohydrate metabolism	Pyruvate Alanine Serine Interconversions	Branched-chain amino acid aminotransferase (EC 2.6.1.42)		37.7506	0		0.00377506	0		#DIV/0!
Miscellaneous	Plant-Prokaryote DOE project	COG0523	LSU ribosomal protein L33p		37.7506	4.75843		0.00377506	0.000475843		7.93341
Protein Metabolism	Protein biosynthesis	Ribosome LSU bacterial	LSU ribosomal protein L33p		37.7506	4.75843		0.00377506	0.000475843		7.93341
Protein Metabolism	Protein biosynthesis	Ribosome SSU bacterial	SSU ribosomal protein S6p		37.7506	5.71012		0.00377506	0.000571012		6.61117
Respiration	Electron donating reactions	Na(+)-translocating NADH-quinone oxidoreductase and rnf-like group of electron transport complexes	Na(+)-translocating NADH-quinone reductase subunit C (EC 1.6.5.-)		37.7506	0		0.00377506	0		#DIV/0!
Cell Wall and Capsule	Capsular and extracellular polysacchrides	Sialic Acid Metabolism	Glucosamine--fructose-6-phosphate aminotransferase [isomerizing] (EC 2.6.1.16)		36.8068	11.4202		0.00368068	0.00114202		3.22295
Cell Wall and Capsule	-	UDP-N-acetylmuramate from Fructose-6-phosphate Biosynthesis	Glucosamine--fructose-6-phosphate aminotransferase [isomerizing] (EC 2.6.1.16)		36.8068	11.4202		0.00368068	0.00114202		3.22295
Clustering-based subsystems	Cytochrome biogenesis	CBSS-196164.1.peg.1690	Iron-sulfur cluster assembly protein SufD		36.8068	7.61349		0.00368068	0.000761349		4.83442
Clustering-based subsystems	-	CBSS-211586.1.peg.3133	Protein-L-isoaspartate O-methyltransferase (EC 2.1.1.77)		36.8068	31.4057		0.00368068	0.00314057		1.17198
Membrane Transport	Protein secretion system, Type II	General Secretion Pathway	General secretion pathway protein E		36.8068	19.0337		0.00368068	0.00190337		1.93377
Membrane Transport	-	Ton and Tol transport systems	Protein-L-isoaspartate O-methyltransferase (EC 2.1.1.77)		36.8068	31.4057		0.00368068	0.00314057		1.17198
Miscellaneous	Plant-Prokaryote DOE project	At2g23840	DNA-directed RNA polymerase alpha subunit (EC 2.7.7.6)		36.8068	29.5023		0.00368068	0.00295023		1.24759
Miscellaneous	Plant-Prokaryote DOE project	COG2509	Glucosamine--fructose-6-phosphate aminotransferase [isomerizing] (EC 2.6.1.16)		36.8068	11.4202		0.00368068	0.00114202		3.22295
Miscellaneous	Plant-Prokaryote DOE project	Iron-sulfur cluster assembly	Iron-sulfur cluster assembly protein SufD		36.8068	7.61349		0.00368068	0.000761349		4.83442
Miscellaneous	Plant-Prokaryote DOE project	PROSC	Glucosamine--fructose-6-phosphate aminotransferase [isomerizing] (EC 2.6.1.16)		36.8068	11.4202		0.00368068	0.00114202		3.22295
Protein Metabolism	Protein biosynthesis	Ribosome SSU bacterial	SSU ribosomal protein S7p (S5e)		36.8068	3.80675		0.00368068	0.000380675		9.66884
Protein Metabolism	Protein biosynthesis	Ribosome SSU bacterial	SSU ribosomal protein S3p (S3e)		36.8068	8.56518		0.00368068	0.000856518		4.29726
RNA Metabolism	Transcription	RNA polymerase bacterial	DNA-directed RNA polymerase alpha subunit (EC 2.7.7.6)		36.8068	29.5023		0.00368068	0.00295023		1.24759
RNA Metabolism	RNA processing and modification	RNA processing and degradation, bacterial	3'-to-5' exoribonuclease RNase R		36.8068	4.75843		0.00368068	0.000475843		7.73507
RNA Metabolism	RNA processing and modification	tRNA modification Archaea	Protein-L-isoaspartate O-methyltransferase (EC 2.1.1.77)		36.8068	31.4057		0.00368068	0.00314057		1.17198
RNA Metabolism	RNA processing and modification	tRNA modification Bacteria	Iron-sulfur cluster assembly protein SufD		36.8068	7.61349		0.00368068	0.000761349		4.83442
Clustering-based subsystems	-	CBSS-176299.4.peg.1996B	Translation elongation factor Ts		35.8631	0		0.00358631	0		#DIV/0!
Clustering-based subsystems	-	CBSS-312309.3.peg.1965	Translation elongation factor Ts		35.8631	0		0.00358631	0		#DIV/0!
Clustering-based subsystems	-	CBSS-316057.3.peg.563	Cytochrome c oxidase polypeptide III (EC 1.9.3.1)		35.8631	3.80675		0.00358631	0.000380675		9.42092
Clustering-based subsystems	-	CBSS-350688.3.peg.1509	Transcription termination protein NusA		35.8631	15.227		0.00358631	0.0015227		2.35523
Clustering-based subsystems	-	NusA-TFII Cluster	Transcription termination protein NusA		35.8631	15.227		0.00358631	0.0015227		2.35523
Cofactors, Vitamins, Prosthetic Groups, Pigments	Coenzyme A	Coenzyme A Biosynthesis	Aspartate 1-decarboxylase (EC 4.1.1.11)		35.8631	0		0.00358631	0		#DIV/0!
Cofactors, Vitamins, Prosthetic Groups, Pigments	Quinone cofactors	Coenzyme PQQ synthesis	Coenzyme PQQ synthesis protein E		35.8631	8.56518		0.00358631	0.000856518		4.18708
Cofactors, Vitamins, Prosthetic Groups, Pigments	Folate and pterines	Pterin biosynthesis	Pterin-4-alpha-carbinolamine dehydratase (EC 4.2.1.96)		35.8631	21.8888		0.00358631	0.00218888		1.63842
Cofactors, Vitamins, Prosthetic Groups, Pigments	Folate and pterines	Pterin carbinolamine dehydratase	Pterin-4-alpha-carbinolamine dehydratase (EC 4.2.1.96)		35.8631	21.8888		0.00358631	0.00218888		1.63842
Cofactors, Vitamins, Prosthetic Groups, Pigments	Folate and pterines	Pterin metabolism	Pterin-4-alpha-carbinolamine dehydratase (EC 4.2.1.96)		35.8631	21.8888		0.00358631	0.00218888		1.63842
Cofactors, Vitamins, Prosthetic Groups, Pigments	Folate and pterines	Pterin metabolism 3	Pterin-4-alpha-carbinolamine dehydratase (EC 4.2.1.96)		35.8631	21.8888		0.00358631	0.00218888		1.63842
Cofactors, Vitamins, Prosthetic Groups, Pigments	Quinone cofactors	Pyrroloquinoline Quinone biosynthesis	Coenzyme PQQ synthesis protein E		35.8631	8.56518		0.00358631	0.000856518		4.18708
Cofactors, Vitamins, Prosthetic Groups, Pigments	Folate and pterines	YgfZ	Coenzyme PQQ synthesis protein E		35.8631	8.56518		0.00358631	0.000856518		4.18708
Miscellaneous	Plant-Prokaryote DOE project	COG1565	Pterin-4-alpha-carbinolamine dehydratase (EC 4.2.1.96)		35.8631	21.8888		0.00358631	0.00218888		1.63842
Miscellaneous	Plant-Prokaryote DOE project	COG3146 experimental	Pterin-4-alpha-carbinolamine dehydratase (EC 4.2.1.96)		35.8631	21.8888		0.00358631	0.00218888		1.63842
Protein Metabolism	Protein degradation	Proteasome bacterial	ATP-dependent protease La (EC 3.4.21.53) Type II		35.8631	4.75843		0.00358631	0.000475843		7.53674
Protein Metabolism	Protein degradation	Proteolysis in bacteria, ATP-dependent	ATP-dependent protease La (EC 3.4.21.53) Type II		35.8631	4.75843		0.00358631	0.000475843		7.53674
Protein Metabolism	Protein biosynthesis	Translation elongation factors bacterial	Translation elongation factor Ts		35.8631	0		0.00358631	0		#DIV/0!
Respiration	ATP synthases	F0F1-type ATP synthase	ATP synthase A chain (EC 3.6.3.14)		35.8631	2.85506		0.00358631	0.000285506		12.5612
Respiration	Electron accepting reactions	Terminal cytochrome C oxidases	Cytochrome c oxidase polypeptide III (EC 1.9.3.1)		35.8631	3.80675		0.00358631	0.000380675		9.42092
RNA Metabolism	Transcription	Transcription factors bacterial	Transcription termination protein NusA		35.8631	15.227		0.00358631	0.0015227		2.35523
Amino Acids and Derivatives	Glutamine, glutamate, aspartate, asparagine; ammonia assimilation	Glutamate dehydrogenases	NAD-specific glutamate dehydrogenase (EC 1.4.1.2)		34.9193	10.4686		0.00349193	0.00104686		3.33564
Amino Acids and Derivatives	Glutamine, glutamate, aspartate, asparagine; ammonia assimilation	Glutamine, Glutamate, Aspartate and Asparagine Biosynthesis	NAD-specific glutamate dehydrogenase (EC 1.4.1.2)		34.9193	10.4686		0.00349193	0.00104686		3.33564
Cell Wall and Capsule	Gram-Negative cell wall components	Lipid A-Ara4N pathway ( Polymyxin resistance )	UDP-glucose dehydrogenase (EC 1.1.1.22)		34.9193	9.51687		0.00349193	0.000951687		3.6692
Cell Wall and Capsule	Capsular and extracellular polysacchrides	Streptococcal Hyaluronic Acid Capsule	UDP-glucose dehydrogenase (EC 1.1.1.22)		34.9193	9.51687		0.00349193	0.000951687		3.6692
Cell Wall and Capsule	Gram-Positive cell wall components	Teichuronic acid biosynthesis	UDP-glucose dehydrogenase (EC 1.1.1.22)		34.9193	9.51687		0.00349193	0.000951687		3.6692
Clustering-based subsystems	-	CBSS-56780.10.peg.1536	Phosphate starvation-inducible ATPase PhoH with RNA binding motif		34.9193	0.951687		0.00349193	9.51687e-05		36.692
Clustering-based subsystems	-	Nucleoside Catabolism cluster	UDP-glucose dehydrogenase (EC 1.1.1.22)		34.9193	9.51687		0.00349193	0.000951687		3.6692
Clustering-based subsystems	-	tRNA-methylthiotransferase containing cluster	Phosphate starvation-inducible ATPase PhoH with RNA binding motif		34.9193	0.951687		0.00349193	9.51687e-05		36.692
Nucleosides and Nucleotides	Purines	Purine conversions	Polyphosphate kinase (EC 2.7.4.1)		34.9193	5.71012		0.00349193	0.000571012		6.11534
Phosphorus Metabolism	-	High affinity phosphate transporter and control of PHO regulon	Polyphosphate kinase (EC 2.7.4.1)		34.9193	5.71012		0.00349193	0.000571012		6.11534
Phosphorus Metabolism	-	Phosphate metabolism	Phosphate starvation-inducible ATPase PhoH with RNA binding motif		34.9193	0.951687		0.00349193	9.51687e-05		36.692
Phosphorus Metabolism	-	Phosphate metabolism	Polyphosphate kinase (EC 2.7.4.1)		34.9193	5.71012		0.00349193	0.000571012		6.11534
Protein Metabolism	Protein biosynthesis	Ribosome LSU bacterial	LSU ribosomal protein L25p		34.9193	0		0.00349193	0		#DIV/0!
Respiration	Electron donating reactions	Na(+)-translocating NADH-quinone oxidoreductase and rnf-like group of electron transport complexes	Na(+)-translocating NADH-quinone reductase subunit A (EC 1.6.5.-)		34.9193	0		0.00349193	0		#DIV/0!
RNA Metabolism	Transcription	Transcription initiation, bacterial sigma factors	Serine protease precursor MucD/AlgY associated with sigma factor RpoE		34.9193	9.51687		0.00349193	0.000951687		3.6692
Amino Acids and Derivatives	Histidine Metabolism	Histidine Biosynthesis	Phosphoribosyl-ATP pyrophosphatase (EC 3.6.1.31)		33.9755	0		0.00339755	0		#DIV/0!
Amino Acids and Derivatives	Lysine, threonine, methionine, and cysteine	Methionine Degradation	Pyruvate dehydrogenase E1 component (EC 1.2.4.1)		33.9755	38.0675		0.00339755	0.00380675		0.892508
Carbohydrates	Central carbohydrate metabolism	Dehydrogenase complexes	Pyruvate dehydrogenase E1 component (EC 1.2.4.1)		33.9755	38.0675		0.00339755	0.00380675		0.892508
Carbohydrates	Central carbohydrate metabolism	Pyruvate metabolism II: acetyl-CoA, acetogenesis from pyruvate	Pyruvate dehydrogenase E1 component (EC 1.2.4.1)		33.9755	38.0675		0.00339755	0.00380675		0.892508
Clustering-based subsystems	Translation	CBSS-326442.4.peg.1852	Putative TEGT family carrier/transport protein		33.9755	0		0.00339755	0		#DIV/0!
Clustering-based subsystems	-	Conserved gene cluster associated with Met-tRNA formyltransferase	DNA topoisomerase I (EC 5.99.1.2)		33.9755	16.1787		0.00339755	0.00161787		2.10002
Cofactors, Vitamins, Prosthetic Groups, Pigments	Folate and pterines	5-FCL-like protein	Pyruvate dehydrogenase E1 component (EC 1.2.4.1)		33.9755	38.0675		0.00339755	0.00380675		0.892508
DNA Metabolism	DNA replication	DNA topoisomerases, Type I, ATP-independent	DNA topoisomerase I (EC 5.99.1.2)		33.9755	16.1787		0.00339755	0.00161787		2.10002
Fatty Acids, Lipids, and Isoprenoids	Fatty acids	Fatty Acid Biosynthesis FASII	Acetyl-coenzyme A carboxyl transferase alpha chain (EC 6.4.1.2)		33.9755	9.51687		0.00339755	0.000951687		3.57003
Membrane Transport	Protein and nucleoprotein secretion system, Type IV	pVir Plasmid of Campylobacter	DNA topoisomerase I (EC 5.99.1.2)		33.9755	16.1787		0.00339755	0.00161787		2.10002
Miscellaneous	Plant-Prokaryote DOE project	COG0523	Phosphoribosyl-ATP pyrophosphatase (EC 3.6.1.31)		33.9755	0		0.00339755	0		#DIV/0!
Respiration	Electron accepting reactions	Terminal cytochrome d ubiquinol oxidases	Cytochrome d ubiquinol oxidase subunit I (EC 1.10.3.-)		33.9755	0		0.00339755	0		#DIV/0!
Respiration	Electron accepting reactions	Terminal cytochrome oxidases	Cytochrome d ubiquinol oxidase subunit I (EC 1.10.3.-)		33.9755	0		0.00339755	0		#DIV/0!
Stress Response	-	Carbon Starvation	Stringent starvation protein A		33.9755	0		0.00339755	0		#DIV/0!
Cell Division and Cell Cycle	-	Two cell division clusters relating to chromosome partitioning	Signal recognition particle, subunit Ffh SRP54 (TC 3.A.5.1.1)		33.0318	6.66181		0.00330318	0.000666181		4.95838
Clustering-based subsystems	Probably GTP or GMP signaling related	CBSS-176299.4.peg.1292	Signal peptidase I (EC 3.4.21.89)		33.0318	0		0.00330318	0		#DIV/0!
Clustering-based subsystems	-	LSU ribosomal proteins cluster	LSU ribosomal protein L1p (L10Ae)		33.0318	10.4686		0.00330318	0.00104686		3.15533
Membrane Transport	Protein translocation across cytoplasmic membrane	Bacterial signal recognition particle (SRP)	Signal recognition particle, subunit Ffh SRP54 (TC 3.A.5.1.1)		33.0318	6.66181		0.00330318	0.000666181		4.95838
Membrane Transport	Protein translocation across cytoplasmic membrane	HtrA and Sec secretion	Protein-export membrane protein SecD (TC 3.A.5.1.1)		33.0318	10.4686		0.00330318	0.00104686		3.15533
Nucleosides and Nucleotides	-	Ribonucleotide reduction	Ribonucleotide reductase of class II (coenzyme B12-dependent) (EC 1.17.4.1)		33.0318	25.6955		0.00330318	0.00256955		1.28551
Protein Metabolism	Protein biosynthesis	Ribosome LSU bacterial	LSU ribosomal protein L1p (L10Ae)		33.0318	10.4686		0.00330318	0.00104686		3.15533
Protein Metabolism	Protein processing and modification	Signal peptidase	Signal peptidase I (EC 3.4.21.89)		33.0318	0		0.00330318	0		#DIV/0!
Protein Metabolism	Protein biosynthesis	Universal GTPases	Signal recognition particle, subunit Ffh SRP54 (TC 3.A.5.1.1)		33.0318	6.66181		0.00330318	0.000666181		4.95838
Respiration	-	Formate hydrogenase	Formate dehydrogenase chain D (EC 1.2.1.2)		33.0318	1.90337		0.00330318	0.000190337		17.3543
Respiration	-	Formate hydrogenase	NAD-dependent formate dehydrogenase gamma subunit		33.0318	6.66181		0.00330318	0.000666181		4.95838
Virulence, Disease and Defense	Adhesion	Streptococcus pyogenes recombinatorial zone	Signal peptidase I		33.0318	0		0.00330318	0		#DIV/0!
Amino Acids and Derivatives	Branched-chain amino acids	Branched-Chain Amino Acid Biosynthesis	Ketol-acid reductoisomerase (EC 1.1.1.86)		32.088	21.8888		0.0032088	0.00218888		1.46596
Clustering-based subsystems	Fatty acid metabolic cluster	COG1399	Phosphate:acyl-ACP acyltransferase PlsX		32.088	0		0.0032088	0		#DIV/0!
Cofactors, Vitamins, Prosthetic Groups, Pigments	Coenzyme A	Coenzyme A Biosynthesis	Ketol-acid reductoisomerase (EC 1.1.1.86)		32.088	21.8888		0.0032088	0.00218888		1.46596
Cofactors, Vitamins, Prosthetic Groups, Pigments	Folate and pterines	YgfZ	Thiol:disulfide interchange protein DsbC		32.088	0.951687		0.0032088	9.51687e-05		33.717
Fatty Acids, Lipids, and Isoprenoids	Phospholipids	Glycerolipid and Glycerophospholipid Metabolism in Bacteria	Phosphate:acyl-ACP acyltransferase PlsX		32.088	0		0.0032088	0		#DIV/0!
Protein Metabolism	Protein folding	Periplasmic disulfide interchange	Thiol:disulfide interchange protein DsbC		32.088	0.951687		0.0032088	9.51687e-05		33.717
Protein Metabolism	Protein biosynthesis	tRNA aminoacylation, Val	Valyl-tRNA synthetase (EC 6.1.1.9)		32.088	19.0337		0.0032088	0.00190337		1.68585
Virulence, Disease and Defense	Resistance to antibiotics and toxic compounds	Multidrug Resistance Efflux Pumps	Acriflavin resistance protein		32.088	23.7922		0.0032088	0.00237922		1.34868
Amino Acids and Derivatives	Arginine; urea cycle, polyamines	Arginine Biosynthesis extended	Argininosuccinate synthase (EC 6.3.4.5)		31.1442	2.85506		0.00311442	0.000285506		10.9084
Cell Wall and Capsule	Gram-Negative cell wall components	Lipopolysaccharide assembly	Outer membrane protein assembly factor YaeT precursor		31.1442	8.56518		0.00311442	0.000856518		3.63615
Cell Wall and Capsule	Gram-Negative cell wall components	Outer membrane	Outer membrane protein assembly factor YaeT precursor		31.1442	8.56518		0.00311442	0.000856518		3.63615
Clustering-based subsystems	Cell Division	Cell Division Cluster	Isoleucyl-tRNA synthetase (EC 6.1.1.5)		31.1442	10.4686		0.00311442	0.00104686		2.97503
Miscellaneous	Plant-Prokaryote DOE project	At2g23840	HNH endonuclease family protein		31.1442	17.1304		0.00311442	0.00171304		1.81807
Miscellaneous	-	ZZ gjo need homes	Hydroxylamine oxidoreductase precursor (EC 1.7.3.4)		31.1442	0		0.00311442	0		#DIV/0!
Protein Metabolism	Protein biosynthesis	tRNA aminoacylation, Ile	Isoleucyl-tRNA synthetase (EC 6.1.1.5)		31.1442	10.4686		0.00311442	0.00104686		2.97503
Amino Acids and Derivatives	Alanine, serine, and glycine	Glycine and Serine Utilization	Serine hydroxymethyltransferase (EC 2.1.2.1)		30.2005	8.56518		0.00302005	0.000856518		3.52596
Amino Acids and Derivatives	Alanine, serine, and glycine	Glycine Biosynthesis	Serine hydroxymethyltransferase (EC 2.1.2.1)		30.2005	8.56518		0.00302005	0.000856518		3.52596
Amino Acids and Derivatives	Alanine, serine, and glycine	Serine Biosynthesis	Serine hydroxymethyltransferase (EC 2.1.2.1)		30.2005	8.56518		0.00302005	0.000856518		3.52596
Carbohydrates	CO2 fixation	Photorespiration (oxidative C2 cycle)	Serine hydroxymethyltransferase (EC 2.1.2.1)		30.2005	8.56518		0.00302005	0.000856518		3.52596
Carbohydrates	One-carbon Metabolism	Serine-glyoxylate cycle	Serine hydroxymethyltransferase (EC 2.1.2.1)		30.2005	8.56518		0.00302005	0.000856518		3.52596
Clustering-based subsystems	-	LMPTP YwlE cluster	Serine hydroxymethyltransferase (EC 2.1.2.1)		30.2005	8.56518		0.00302005	0.000856518		3.52596
Cofactors, Vitamins, Prosthetic Groups, Pigments	Folate and pterines	5-FCL-like protein	Serine hydroxymethyltransferase (EC 2.1.2.1)		30.2005	8.56518		0.00302005	0.000856518		3.52596
Cofactors, Vitamins, Prosthetic Groups, Pigments	Biotin	Biotin biosynthesis	Biotin synthase (EC 2.8.1.6)		30.2005	4.75843		0.00302005	0.000475843		6.34673
Cofactors, Vitamins, Prosthetic Groups, Pigments	Folate and pterines	YgfZ	Biotin synthase (EC 2.8.1.6)		30.2005	4.75843		0.00302005	0.000475843		6.34673
Miscellaneous	Plant-Prokaryote DOE project	Biotin biosynthesis Experimental	Biotin synthase (EC 2.8.1.6)		30.2005	4.75843		0.00302005	0.000475843		6.34673
Miscellaneous	Plant-Prokaryote DOE project	Experimental - Histidine Degradation	Serine hydroxymethyltransferase (EC 2.1.2.1)		30.2005	8.56518		0.00302005	0.000856518		3.52596
Miscellaneous	Plant-Prokaryote DOE project	PROSC	Serine hydroxymethyltransferase (EC 2.1.2.1)		30.2005	8.56518		0.00302005	0.000856518		3.52596
Miscellaneous	Plant-Prokaryote DOE project	YrdC-YciO-Sua5 protein family	Serine hydroxymethyltransferase (EC 2.1.2.1)		30.2005	8.56518		0.00302005	0.000856518		3.52596
Protein Metabolism	Protein biosynthesis	Universal GTPases	GTP-binding protein TypA/BipA		30.2005	4.75843		0.00302005	0.000475843		6.34673
Respiration	Electron donating reactions	Respiratory Complex I	NADH ubiquinone oxidoreductase chain A (EC 1.6.5.3)		30.2005	2.85506		0.00302005	0.000285506		10.5779
Respiration	Electron donating reactions	Hydrogenases	NAD-reducing hydrogenase subunit HoxF (EC 1.12.1.2)		30.2005	0		0.00302005	0		#DIV/0!
Stress Response	Osmotic stress	Synthesis of osmoregulated periplasmic glucans	Glucans biosynthesis protein G precursor		30.2005	1.90337		0.00302005	0.000190337		15.8668
Amino Acids and Derivatives	Aromatic amino acids and derivatives	Chorismate: Intermediate for synthesis of Tryptophan, PAPA antibiotics, PABA, 3-hydroxyanthranilate and more.	Tryptophan synthase beta chain (EC 4.2.1.20)		29.2567	3.80675		0.00292567	0.000380675		7.68549
Amino Acids and Derivatives	Lysine, threonine, methionine, and cysteine	Lysine Biosynthesis DAP Pathway	Aspartokinase (EC 2.7.2.4)		29.2567	19.0337		0.00292567	0.00190337		1.5371
Amino Acids and Derivatives	Lysine, threonine, methionine, and cysteine	Threonine and Homoserine Biosynthesis	Aspartokinase (EC 2.7.2.4)		29.2567	19.0337		0.00292567	0.00190337		1.5371
Amino Acids and Derivatives	Aromatic amino acids and derivatives	Tryptophan synthesis	Tryptophan synthase beta chain (EC 4.2.1.20)		29.2567	3.80675		0.00292567	0.000380675		7.68549
Carbohydrates	One-carbon Metabolism	Serine-glyoxylate cycle	Succinate dehydrogenase flavoprotein subunit (EC 1.3.99.1)		29.2567	16.1787		0.00292567	0.00161787		1.80835
Carbohydrates	Central carbohydrate metabolism	TCA Cycle	Succinate dehydrogenase flavoprotein subunit (EC 1.3.99.1)		29.2567	16.1787		0.00292567	0.00161787		1.80835
Miscellaneous	Plant-Prokaryote DOE project	At3g50560	Glutathione S-transferase (EC 2.5.1.18)		29.2567	7.61349		0.00292567	0.000761349		3.84274
Miscellaneous	Plant-Prokaryote DOE project	COG3146 experimental	Glutathione S-transferase (EC 2.5.1.18)		29.2567	7.61349		0.00292567	0.000761349		3.84274
Miscellaneous	Plant-Prokaryote DOE project	PROSC	Aspartokinase (EC 2.7.2.4)		29.2567	19.0337		0.00292567	0.00190337		1.5371
Respiration	Electron donating reactions	Succinate dehydrogenase	Succinate dehydrogenase flavoprotein subunit (EC 1.3.99.1)		29.2567	16.1787		0.00292567	0.00161787		1.80835
Secondary Metabolism	Plant Hormones	Auxin biosynthesis	Tryptophan synthase beta chain (EC 4.2.1.20)		29.2567	3.80675		0.00292567	0.000380675		7.68549
Stress Response	Oxidative stress	Glutathione: Non-redox reactions	Glutathione S-transferase (EC 2.5.1.18)		29.2567	7.61349		0.00292567	0.000761349		3.84274
Virulence, Disease and Defense	Resistance to antibiotics and toxic compounds	Cobalt-zinc-cadmium resistance	Cation efflux system protein CusA		29.2567	11.4202		0.00292567	0.00114202		2.56183
Virulence, Disease and Defense	Resistance to antibiotics and toxic compounds	Cobalt-zinc-cadmium resistance	Cobalt-zinc-cadmium resistance protein CzcA		29.2567	11.4202		0.00292567	0.00114202		2.56183
Amino Acids and Derivatives	Glutamine, glutamate, aspartate, asparagine; ammonia assimilation	Glutamate dehydrogenases	NAD-specific glutamate dehydrogenase (EC 1.4.1.2), large form		28.3129	2.85506		0.00283129	0.000285506		9.91676
Amino Acids and Derivatives	Glutamine, glutamate, aspartate, asparagine; ammonia assimilation	Glutamine, Glutamate, Aspartate and Asparagine Biosynthesis	NAD-specific glutamate dehydrogenase (EC 1.4.1.2), large form		28.3129	2.85506		0.00283129	0.000285506		9.91676
Amino Acids and Derivatives	Proline and 4-hydroxyproline	Proline, 4-hydroxyproline uptake and utilization	NAD-specific glutamate dehydrogenase (EC 1.4.1.2), large		28.3129	2.85506		0.00283129	0.000285506		9.91676
Carbohydrates	CO2 fixation	Calvin-Benson cycle	Ribose 5-phosphate isomerase A (EC 5.3.1.6)		28.3129	0		0.00283129	0		#DIV/0!
Carbohydrates	Monosaccharides	D-ribose utilization	Ribose 5-phosphate isomerase A (EC 5.3.1.6)		28.3129	0		0.00283129	0		#DIV/0!
Carbohydrates	Central carbohydrate metabolism	Pentose phosphate pathway	Ribose 5-phosphate isomerase A (EC 5.3.1.6)		28.3129	0		0.00283129	0		#DIV/0!
Cell Wall and Capsule	Capsular and extracellular polysacchrides	Streptococcal Hyaluronic Acid Capsule	UTP--glucose-1-phosphate uridylyltransferase (EC 2.7.7.9)		28.3129	8.56518		0.00283129	0.000856518		3.30559
Clustering-based subsystems	-	CBSS-393121.3.peg.1913	ATP-dependent DNA helicase UvrD/PcrA		28.3129	2.85506		0.00283129	0.000285506		9.91676
Clustering-based subsystems	-	Nucleoside Catabolism cluster	UTP--glucose-1-phosphate uridylyltransferase (EC 2.7.7.9)		28.3129	8.56518		0.00283129	0.000856518		3.30559
DNA Metabolism	DNA uptake, competence	DNA processing cluster	DNA polymerase III subunits gamma and tau (EC 2.7.7.7)		28.3129	3.80675		0.00283129	0.000380675		7.43757
DNA Metabolism	DNA repair	DNA repair, bacterial UvrD and related helicases	ATP-dependent DNA helicase UvrD/PcrA		28.3129	2.85506		0.00283129	0.000285506		9.91676
DNA Metabolism	DNA replication	DNA-replication	DNA polymerase III subunits gamma and tau (EC 2.7.7.7)		28.3129	3.80675		0.00283129	0.000380675		7.43757
Sulfur Metabolism	Inorganic sulfur assimilation	Inorganic Sulfur Assimilation	4Fe-4S ferredoxin, iron-sulfur binding		28.3129	0.951687		0.00283129	9.51687e-05		29.7503
Amino Acids and Derivatives	Lysine, threonine, methionine, and cysteine	Methionine Biosynthesis	5-methyltetrahydrofolate--homocysteine methyltransferase (EC 2.1.1.13)		27.3692	19.0337		0.00273692	0.00190337		1.43793
Carbohydrates	Monosaccharides	Deoxyribose and Deoxynucleoside Catabolism	Thymidine phosphorylase (EC 2.4.2.4)		27.3692	0		0.00273692	0		#DIV/0!
Cell Wall and Capsule	Cell wall of Mycobacteria	mycolic acid synthesis	3-oxoacyl-[acyl-carrier-protein] synthase, KASII (EC 2.3.1.41)		27.3692	9.51687		0.00273692	0.000951687		2.87586
Cell Wall and Capsule	Capsular and extracellular polysacchrides	Sialic Acid Metabolism	Phosphoglucosamine mutase (EC 5.4.2.10)		27.3692	2.85506		0.00273692	0.000285506		9.5862
Cell Wall and Capsule	-	UDP-N-acetylmuramate from Fructose-6-phosphate Biosynthesis	Phosphoglucosamine mutase (EC 5.4.2.10)		27.3692	2.85506		0.00273692	0.000285506		9.5862
Clustering-based subsystems	Fatty acid metabolic cluster	COG1399	3-oxoacyl-[acyl-carrier-protein] synthase, KASII (EC 2.3.1.41)		27.3692	9.51687		0.00273692	0.000951687		2.87586
Clustering-based subsystems	-	Nucleoside Catabolism cluster	Thymidine phosphorylase (EC 2.4.2.4)		27.3692	0		0.00273692	0		#DIV/0!
Fatty Acids, Lipids, and Isoprenoids	Fatty acids	Fatty Acid Biosynthesis FASII	3-oxoacyl-[acyl-carrier-protein] synthase, KASII (EC 2.3.1.41)		27.3692	9.51687		0.00273692	0.000951687		2.87586
Iron acquisition and metabolism	-	Iron acquisition in Vibrio	Bacterioferritin		27.3692	7.61349		0.00273692	0.000761349		3.59483
Miscellaneous	Plant-Prokaryote DOE project	At5g04520 AT1G06240	Bacterioferritin		27.3692	7.61349		0.00273692	0.000761349		3.59483
Nitrogen Metabolism	-	Ammonia assimilation	Nitrogen regulatory protein P-II		27.3692	18.082		0.00273692	0.0018082		1.51361
Nucleosides and Nucleotides	Pyrimidines	pyrimidine conversions	Thymidine phosphorylase (EC 2.4.2.4)		27.3692	0		0.00273692	0		#DIV/0!
RNA Metabolism	RNA processing and modification	tRNA processing	Ribonuclease D (EC 3.1.26.3)		27.3692	0.951687		0.00273692	9.51687e-05		28.7586
Carbohydrates	CO2 fixation	Calvin-Benson cycle	Ribulose bisphosphate carboxylase large chain (EC 4.1.1.39)		26.4254	9.51687		0.00264254	0.000951687		2.77669
Carbohydrates	CO2 fixation	Carboxysome	Ribulose bisphosphate carboxylase large chain (EC 4.1.1.39)		26.4254	9.51687		0.00264254	0.000951687		2.77669
Carbohydrates	CO2 fixation	CO2 uptake, carboxysome	Ribulose bisphosphate carboxylase large chain (EC 4.1.1.39)		26.4254	9.51687		0.00264254	0.000951687		2.77669
Carbohydrates	CO2 fixation	Photorespiration (oxidative C2 cycle)	Ribulose bisphosphate carboxylase large chain (EC 4.1.1.39)		26.4254	9.51687		0.00264254	0.000951687		2.77669
Clustering-based subsystems	Isoprenoid/cell wall biosynthesis: PREDICTED UNDECAPRENYL DIPHOSPHATE PHOSPHATASE	CBSS-83331.1.peg.3039	1-deoxy-D-xylulose 5-phosphate reductoisomerase (EC 1.1.1.267)		26.4254	1.90337		0.00264254	0.000190337		13.8835
Cofactors, Vitamins, Prosthetic Groups, Pigments	Tetrapyrroles	Heme and Siroheme Biosynthesis	5-aminolevulinate synthase (EC 2.3.1.37)		26.4254	17.1304		0.00264254	0.00171304		1.54261
Cofactors, Vitamins, Prosthetic Groups, Pigments	Folate and pterines	Methanopterin biosynthesis2	Related to Dihydropteroate synthase		26.4254	0		0.00264254	0		#DIV/0!
Cofactors, Vitamins, Prosthetic Groups, Pigments	Folate and pterines	Pterin metabolism 3	Related to Dihydropteroate synthase		26.4254	0		0.00264254	0		#DIV/0!
Fatty Acids, Lipids, and Isoprenoids	Isoprenoids	Isoprenoid Biosynthesis	1-deoxy-D-xylulose 5-phosphate reductoisomerase (EC 1.1.1.267)		26.4254	1.90337		0.00264254	0.000190337		13.8835
Fatty Acids, Lipids, and Isoprenoids	Isoprenoids	polyprenyl synthesis	1-deoxy-D-xylulose 5-phosphate reductoisomerase (EC 1.1.1.267)		26.4254	1.90337		0.00264254	0.000190337		13.8835
Miscellaneous	Plant-Prokaryote DOE project	At3g21300	Aspartyl-tRNA(Asn) amidotransferase subunit B (EC 6.3.5.6)		26.4254	12.3719		0.00264254	0.00123719		2.13592
Miscellaneous	Plant-Prokaryote DOE project	At3g21300	Glutamyl-tRNA(Gln) amidotransferase subunit B (EC 6.3.5.7)		26.4254	12.3719		0.00264254	0.00123719		2.13592
Nitrogen Metabolism	-	Denitrification	Nitric-oxide reductase subunit C (EC 1.7.99.7)		26.4254	0		0.00264254	0		#DIV/0!
Protein Metabolism	Protein biosynthesis	Ribosome LSU bacterial	LSU ribosomal protein L19p		26.4254	5.71012		0.00264254	0.000571012		4.62782
Protein Metabolism	Protein biosynthesis	Translation termination factors bacterial	Peptide chain release factor 3		26.4254	2.85506		0.00264254	0.000285506		9.25564
Protein Metabolism	Protein biosynthesis	tRNA aminoacylation, Asp and Asn	Aspartyl-tRNA(Asn) amidotransferase subunit B (EC 6.3.5.6)		26.4254	12.3719		0.00264254	0.00123719		2.13592
Protein Metabolism	Protein biosynthesis	tRNA aminoacylation, Glu and Gln	Glutamyl-tRNA(Gln) amidotransferase subunit B (EC 6.3.5.7)		26.4254	12.3719		0.00264254	0.00123719		2.13592
Amino Acids and Derivatives	Arginine; urea cycle, polyamines	Arginine Biosynthesis extended	Acetylornithine aminotransferase (EC 2.6.1.11)		25.4817	11.4202		0.00254817	0.00114202		2.23127
Amino Acids and Derivatives	Arginine; urea cycle, polyamines	Polyamine Metabolism	S-adenosylmethionine decarboxylase proenzyme (EC 4.1.1.50), prokaryotic class 1A		25.4817	0		0.00254817	0		#DIV/0!
Clustering-based subsystems	-	CBSS-176299.4.peg.1996B	Uridylate kinase (EC 2.7.4.-)		25.4817	6.66181		0.00254817	0.000666181		3.82504
Clustering-based subsystems	-	CBSS-312309.3.peg.1965	Uridylate kinase (EC 2.7.4.-)		25.4817	6.66181		0.00254817	0.000666181		3.82504
Clustering-based subsystems	-	CBSS-316273.3.peg.227	Thiosulfate sulfurtransferase, rhodanese (EC 2.8.1.1)		25.4817	34.2607		0.00254817	0.00342607		0.743757
Clustering-based subsystems	-	CBSS-316279.3.peg.746	Iojap protein		25.4817	0		0.00254817	0		#DIV/0!
Clustering-based subsystems	-	DNA gyrase subunits	DNA gyrase subunit B (EC 5.99.1.3)		25.4817	37.1158		0.00254817	0.00371158		0.686545
Clustering-based subsystems	-	DNA replication cluster 1	Chromosomal replication initiator protein DnaA		25.4817	11.4202		0.00254817	0.00114202		2.23127
Clustering-based subsystems	-	DNA replication cluster 1	DNA gyrase subunit B (EC 5.99.1.3)		25.4817	37.1158		0.00254817	0.00371158		0.686545
DNA Metabolism	DNA replication	DNA topoisomerases, Type II, ATP-dependent	DNA gyrase subunit B (EC 5.99.1.3)		25.4817	37.1158		0.00254817	0.00371158		0.686545
DNA Metabolism	DNA replication	DNA-replication	Chromosomal replication initiator protein DnaA		25.4817	11.4202		0.00254817	0.00114202		2.23127
Fatty Acids, Lipids, and Isoprenoids	Fatty acids	Fatty Acid Biosynthesis FASII	Acetyl-coenzyme A carboxyl transferase beta chain (EC 6.4.1.2)		25.4817	0.951687		0.00254817	9.51687e-05		26.7753
Miscellaneous	Plant-Prokaryote DOE project	At4g10620 At3g57180 At3g47450	Iojap protein		25.4817	0		0.00254817	0		#DIV/0!
Miscellaneous	Plant-Prokaryote DOE project	At5g11840 At5g67370	Iojap protein		25.4817	0		0.00254817	0		#DIV/0!
Miscellaneous	Plant-Prokaryote DOE project	Iojap	Iojap protein		25.4817	0		0.00254817	0		#DIV/0!
Miscellaneous	Plant-Prokaryote DOE project	PROSC	Acetylornithine aminotransferase (EC 2.6.1.11)		25.4817	11.4202		0.00254817	0.00114202		2.23127
Protein Metabolism	Protein biosynthesis	Ribosome LSU bacterial	LSU ribosomal protein L14p (L23e)		25.4817	8.56518		0.00254817	0.000856518		2.97503
Respiration	Electron donating reactions	Respiratory Complex I	NADH-ubiquinone oxidoreductase chain L (EC 1.6.5.3)		25.4817	15.227		0.00254817	0.0015227		1.67345
Respiration	-	Formate hydrogenase	tungsten-containing formate dehydrogenase beta subunit		25.4817	8.56518		0.00254817	0.000856518		2.97503
Virulence, Disease and Defense	-	Bacterial cyanide production and tolerance mechanisms	Thiosulfate sulfurtransferase, rhodanese (EC 2.8.1.1)		25.4817	34.2607		0.00254817	0.00342607		0.743757
Virulence, Disease and Defense	Resistance to antibiotics and toxic compounds	Resistance to fluoroquinolones	DNA gyrase subunit B (EC 5.99.1.3)		25.4817	37.1158		0.00254817	0.00371158		0.686545
Amino Acids and Derivatives	Branched-chain amino acids	Branched-Chain Amino Acid Biosynthesis	3-isopropylmalate dehydratase small subunit (EC 4.2.1.33)		24.5379	0		0.00245379	0		#DIV/0!
Amino Acids and Derivatives	Branched-chain amino acids	Leucine Biosynthesis	3-isopropylmalate dehydratase small subunit (EC 4.2.1.33)		24.5379	0		0.00245379	0		#DIV/0!
Carbohydrates	CO2 fixation	Calvin-Benson cycle	Ribulose-phosphate 3-epimerase (EC 5.1.3.1)		24.5379	8.56518		0.00245379	0.000856518		2.86484
Carbohydrates	Central carbohydrate metabolism	Entner-Doudoroff Pathway	Pyruvate kinase (EC 2.7.1.40)		24.5379	2.85506		0.00245379	0.000285506		8.59453
Carbohydrates	Organic acids	Glycerate metabolism	Pyruvate kinase (EC 2.7.1.40)		24.5379	2.85506		0.00245379	0.000285506		8.59453
Carbohydrates	Central carbohydrate metabolism	Glycolysis and Gluconeogenesis	Pyruvate kinase (EC 2.7.1.40)		24.5379	2.85506		0.00245379	0.000285506		8.59453
Carbohydrates	Central carbohydrate metabolism	Glycolysis and Gluconeogenesis	Glucose-6-phosphate isomerase (EC 5.3.1.9)		24.5379	14.2753		0.00245379	0.00142753		1.71891
Carbohydrates	Central carbohydrate metabolism	Glycolysis and Gluconeogenesis, including Archaeal enzymes	Pyruvate kinase (EC 2.7.1.40)		24.5379	2.85506		0.00245379	0.000285506		8.59453
Carbohydrates	Central carbohydrate metabolism	Glycolysis and Gluconeogenesis, including Archaeal enzymes	Glucose-6-phosphate isomerase (EC 5.3.1.9)		24.5379	14.2753		0.00245379	0.00142753		1.71891
Carbohydrates	Central carbohydrate metabolism	Pentose phosphate pathway	Ribulose-phosphate 3-epimerase (EC 5.1.3.1)		24.5379	8.56518		0.00245379	0.000856518		2.86484
Carbohydrates	Central carbohydrate metabolism	Pyruvate metabolism I: anaplerotic reactions, PEP	Pyruvate kinase (EC 2.7.1.40)		24.5379	2.85506		0.00245379	0.000285506		8.59453
Carbohydrates	Central carbohydrate metabolism	Pyruvate metabolism II: acetyl-CoA, acetogenesis from pyruvate	Dihydrolipoamide dehydrogenase of pyruvate dehydrogenase complex (EC 1.8.1.4)		24.5379	0		0.00245379	0		#DIV/0!
Carbohydrates	-	Sugar utilization in Thermotogales	Ribulose-phosphate 3-epimerase (EC 5.1.3.1)		24.5379	8.56518		0.00245379	0.000856518		2.86484
Carbohydrates	Central carbohydrate metabolism	TCA Cycle	Dihydrolipoamide dehydrogenase of pyruvate dehydrogenase complex (EC 1.8.1.4)		24.5379	0		0.00245379	0		#DIV/0!
Cell Wall and Capsule	Gram-Negative cell wall components	Lipopolysaccharide-related cluster in Alphaproteobacteria	TldE/PmbA protein, part of proposed TldE/TldD proteolytic complex (PMID 12029038)		24.5379	0		0.00245379	0		#DIV/0!
Clustering-based subsystems	Ribosomal Protein L28P relates to a set of uncharacterized proteins	A Gram-positive cluster that relates ribosomal protein L28P to a set of uncharacterized proteins	Ribulose-phosphate 3-epimerase (EC 5.1.3.1)		24.5379	8.56518		0.00245379	0.000856518		2.86484
Clustering-based subsystems	Pyruvate kinase associated cluster	CBSS-288000.5.peg.1793	Pyruvate kinase (EC 2.7.1.40)		24.5379	2.85506		0.00245379	0.000285506		8.59453
Clustering-based subsystems	Fatty acid metabolic cluster	COG1399	Ribonuclease E (EC 3.1.26.12)		24.5379	1.90337		0.00245379	0.000190337		12.8918
Clustering-based subsystems	-	Conserved gene cluster associated with Met-tRNA formyltransferase	Ribulose-phosphate 3-epimerase (EC 5.1.3.1)		24.5379	8.56518		0.00245379	0.000856518		2.86484
Clustering-based subsystems	-	LSU ribosomal proteins cluster	LSU ribosomal protein L11p (L12e)		24.5379	8.56518		0.00245379	0.000856518		2.86484
Nitrogen Metabolism	-	Nitrate and nitrite ammonification	Nitrate/nitrite transporter		24.5379	6.66181		0.00245379	0.000666181		3.68337
Nucleosides and Nucleotides	Purines	De Novo Purine Biosynthesis	Phosphoribosylformylglycinamidine synthase, glutamine amidotransferase subunit (EC 6.3.5.3)		24.5379	2.85506		0.00245379	0.000285506		8.59453
Protein Metabolism	Protein degradation	Putative TldE-TldD proteolytic complex	TldE/PmbA protein, part of proposed TldE/TldD proteolytic complex (PMID 12029038)		24.5379	0		0.00245379	0		#DIV/0!
Protein Metabolism	Protein processing and modification	Ribosomal protein S5p acylation	SSU ribosomal protein S5p (S2e)		24.5379	5.71012		0.00245379	0.000571012		4.29726
Protein Metabolism	Protein biosynthesis	Ribosome biogenesis bacterial	Ribonuclease E (EC 3.1.26.12)		24.5379	1.90337		0.00245379	0.000190337		12.8918
Protein Metabolism	Protein biosynthesis	Ribosome LSU bacterial	LSU ribosomal protein L11p (L12e)		24.5379	8.56518		0.00245379	0.000856518		2.86484
Protein Metabolism	Protein biosynthesis	Ribosome SSU bacterial	SSU ribosomal protein S5p (S2e)		24.5379	5.71012		0.00245379	0.000571012		4.29726
Protein Metabolism	Protein biosynthesis	Ribosome SSU bacterial	SSU ribosomal protein S19p (S15e)		24.5379	8.56518		0.00245379	0.000856518		2.86484
Respiration	Electron donating reactions	Na(+)-translocating NADH-quinone oxidoreductase and rnf-like group of electron transport complexes	Na(+)-translocating NADH-quinone reductase subunit E (EC 1.6.5.-)		24.5379	0		0.00245379	0		#DIV/0!
RNA Metabolism	RNA processing and modification	RNA processing and degradation, bacterial	Ribonuclease E (EC 3.1.26.12)		24.5379	1.90337		0.00245379	0.000190337		12.8918
Clustering-based subsystems	-	CBSS-176299.4.peg.1996B	Ribosome recycling factor		23.5941	5.71012		0.00235941	0.000571012		4.13198
Clustering-based subsystems	Putative Isoquinoline 1-oxidoreductase subunit	CBSS-314267.3.peg.390	Isoquinoline 1-oxidoreductase beta subunit (EC 1.3.99.16)		23.5941	0		0.00235941	0		#DIV/0!
Cofactors, Vitamins, Prosthetic Groups, Pigments	NAD and NADP	NAD and NADP cofactor biosynthesis global	L-aspartate oxidase (EC 1.4.3.16)		23.5941	0.951687		0.00235941	9.51687e-05		24.7919
Cofactors, Vitamins, Prosthetic Groups, Pigments	NAD and NADP	NAD regulation	L-aspartate oxidase (EC 1.4.3.16)		23.5941	0.951687		0.00235941	9.51687e-05		24.7919
Cofactors, Vitamins, Prosthetic Groups, Pigments	Folate and pterines	YgfZ	L-aspartate oxidase (EC 1.4.3.16)		23.5941	0.951687		0.00235941	9.51687e-05		24.7919
Metabolism of Aromatic Compounds	Metabolism of central aromatic intermediates	N-heterocyclic aromatic compound degradation	Isoquinoline 1-oxidoreductase beta subunit (EC 1.3.99.16)		23.5941	0		0.00235941	0		#DIV/0!
Phages, Prophages, Transposable elements, Plasmids	Phages, Prophages	Phage DNA synthesis	Glutaredoxin		23.5941	1.90337		0.00235941	0.000190337		12.3959
Protein Metabolism	Protein biosynthesis	Ribosome LSU bacterial	LSU ribosomal protein L17p		23.5941	2.85506		0.00235941	0.000285506		8.26397
Protein Metabolism	Protein biosynthesis	Translation termination factors bacterial	Ribosome recycling factor		23.5941	5.71012		0.00235941	0.000571012		4.13198
Respiration	Electron donating reactions	Na(+)-translocating NADH-quinone oxidoreductase and rnf-like group of electron transport complexes	Na(+)-translocating NADH-quinone reductase subunit B (EC 1.6.5.-)		23.5941	3.80675		0.00235941	0.000380675		6.19797
Respiration	Electron donating reactions	Na(+)-translocating NADH-quinone oxidoreductase and rnf-like group of electron transport complexes	Na(+)-translocating NADH-quinone reductase subunit F (EC 1.6.5.-)		23.5941	4.75843		0.00235941	0.000475843		4.95838
Stress Response	Oxidative stress	Glutaredoxins	Glutaredoxin		23.5941	1.90337		0.00235941	0.000190337		12.3959
Stress Response	Oxidative stress	Glutaredoxins	Glutaredoxin-related protein		23.5941	1.90337		0.00235941	0.000190337		12.3959
Stress Response	Oxidative stress	Glutathione: Redox cycle	Glutaredoxin		23.5941	1.90337		0.00235941	0.000190337		12.3959
Amino Acids and Derivatives	Lysine, threonine, methionine, and cysteine	Methionine Biosynthesis	Adenosylhomocysteinase (EC 3.3.1.1)		22.6504	24.7439		0.00226504	0.00247439		0.915393
Amino Acids and Derivatives	Lysine, threonine, methionine, and cysteine	Methionine Degradation	Adenosylhomocysteinase (EC 3.3.1.1)		22.6504	24.7439		0.00226504	0.00247439		0.915393
Carbohydrates	Central carbohydrate metabolism	Dehydrogenase complexes	Dihydrolipoamide succinyltransferase component (E2) of 2-oxoglutarate dehydrogenase complex (EC 2.3.1.61)		22.6504	6.66181		0.00226504	0.000666181		3.40003
Carbohydrates	Central carbohydrate metabolism	TCA Cycle	Dihydrolipoamide succinyltransferase component (E2) of 2-oxoglutarate dehydrogenase complex (EC 2.3.1.61)		22.6504	6.66181		0.00226504	0.000666181		3.40003
Clustering-based subsystems	Probably Ybbk-related hypothetical membrane proteins	CBSS-316057.3.peg.659	Putative stomatin/prohibitin-family membrane protease subunit YbbK		22.6504	1.90337		0.00226504	0.000190337		11.9001
Clustering-based subsystems	-	CBSS-350688.3.peg.1509	DNA polymerase III alpha subunit (EC 2.7.7.7)		22.6504	11.4202		0.00226504	0.00114202		1.98335
Cofactors, Vitamins, Prosthetic Groups, Pigments	Tetrapyrroles	Coenzyme B12 biosynthesis	Aerobic cobaltochelatase CobS subunit (EC 6.6.1.2)		22.6504	5.71012		0.00226504	0.000571012		3.9667
DNA Metabolism	DNA replication	DNA-replication	DNA polymerase III alpha subunit (EC 2.7.7.7)		22.6504	11.4202		0.00226504	0.00114202		1.98335
Miscellaneous	-	YbbK	Putative stomatin/prohibitin-family membrane protease subunit YbbK		22.6504	1.90337		0.00226504	0.000190337		11.9001
Phosphorus Metabolism	-	Phosphate metabolism	Pyrophosphate-energized proton pump (EC 3.6.1.1)		22.6504	8.56518		0.00226504	0.000856518		2.64447
Protein Metabolism	Protein biosynthesis	Ribosome LSU bacterial	LSU ribosomal protein L20p		22.6504	0		0.00226504	0		#DIV/0!
Amino Acids and Derivatives	Aromatic amino acids and derivatives	Chorismate: Intermediate for synthesis of Tryptophan, PAPA antibiotics, PABA, 3-hydroxyanthranilate and more.	Phosphoribosylformimino-5-aminoimidazole carboxamide ribotide isomerase (EC 5.3.1.16)		21.7066	0.951687		0.00217066	9.51687e-05		22.8085
Amino Acids and Derivatives	Histidine Metabolism	Histidine Biosynthesis	Phosphoribosylformimino-5-aminoimidazole carboxamide ribotide isomerase (EC 5.3.1.16)		21.7066	0.951687		0.00217066	9.51687e-05		22.8085
Amino Acids and Derivatives	Lysine, threonine, methionine, and cysteine	Methionine Biosynthesis	Homoserine O-succinyltransferase (EC 2.3.1.46)		21.7066	0		0.00217066	0		#DIV/0!
Cell Division and Cell Cycle	-	Bacterial Cytoskeleton	Cell division protein FtsK		21.7066	7.61349		0.00217066	0.000761349		2.85107
Clustering-based subsystems	-	Bacterial Cell Division	Cell division protein FtsK		21.7066	7.61349		0.00217066	0.000761349		2.85107
Clustering-based subsystems	-	Bacterial RNA-metabolizing Zn-dependent hydrolases	Cell division protein FtsK		21.7066	7.61349		0.00217066	0.000761349		2.85107
Clustering-based subsystems	-	KH domain RNA binding protein YlqC	SSU ribosomal protein S16p		21.7066	0.951687		0.00217066	9.51687e-05		22.8085
Clustering-based subsystems	Chromosome Replication	SeqA and Co-occurring Genes	Phosphoglucomutase (EC 5.4.2.2)		21.7066	6.66181		0.00217066	0.000666181		3.25836
Clustering-based subsystems	Monosaccharides	Unspecified monosaccharide transport cluster	Cell division protein FtsK		21.7066	7.61349		0.00217066	0.000761349		2.85107
Fatty Acids, Lipids, and Isoprenoids	Fatty acids	Fatty Acid Biosynthesis FASII	(3R)-hydroxymyristoyl-[acyl carrier protein] dehydratase (EC 4.2.1.-)		21.7066	3.80675		0.00217066	0.000380675		5.70214
Miscellaneous	Plant-Prokaryote DOE project	At5g63420	Cell division protein FtsK		21.7066	7.61349		0.00217066	0.000761349		2.85107
Nucleosides and Nucleotides	Purines	De Novo Purine Biosynthesis	Phosphoribosylformylglycinamidine synthase, synthetase subunit (EC 6.3.5.3)		21.7066	2.85506		0.00217066	0.000285506		7.60285
Nucleosides and Nucleotides	Purines	Purine conversions	Nucleoside diphosphate kinase (EC 2.7.4.6)		21.7066	7.61349		0.00217066	0.000761349		2.85107
Nucleosides and Nucleotides	Pyrimidines	pyrimidine conversions	Nucleoside diphosphate kinase (EC 2.7.4.6)		21.7066	7.61349		0.00217066	0.000761349		2.85107
Protein Metabolism	Protein biosynthesis	Ribosome SSU bacterial	SSU ribosomal protein S16p		21.7066	0.951687		0.00217066	9.51687e-05		22.8085
Protein Metabolism	Protein biosynthesis	Ribosome SSU bacterial	SSU ribosomal protein S11p (S14e)		21.7066	9.51687		0.00217066	0.000951687		2.28085
Protein Metabolism	Protein biosynthesis	Translation initiation factors bacterial	Translation initiation factor 1		21.7066	19.0337		0.00217066	0.00190337		1.14043
Amino Acids and Derivatives	Aromatic amino acids and derivatives	Chorismate: Intermediate for synthesis of Tryptophan, PAPA antibiotics, PABA, 3-hydroxyanthranilate and more.	Anthranilate synthase, aminase component (EC 4.1.3.27)		20.7628	1.90337		0.00207628	0.000190337		10.9084
Amino Acids and Derivatives	Alanine, serine, and glycine	Glycine and Serine Utilization	Glycine dehydrogenase [decarboxylating] (glycine cleavage system P2 protein) (EC 1.4.4.2)		20.7628	1.90337		0.00207628	0.000190337		10.9084
Amino Acids and Derivatives	Alanine, serine, and glycine	Glycine cleavage system	Glycine dehydrogenase [decarboxylating] (glycine cleavage system P2 protein) (EC 1.4.4.2)		20.7628	1.90337		0.00207628	0.000190337		10.9084
Amino Acids and Derivatives	Aromatic amino acids and derivatives	Tryptophan synthesis	Anthranilate synthase, aminase component (EC 4.1.3.27)		20.7628	1.90337		0.00207628	0.000190337		10.9084
Carbohydrates	CO2 fixation	Photorespiration (oxidative C2 cycle)	Glycine dehydrogenase [decarboxylating] (glycine cleavage system P2 protein) (EC 1.4.4.2)		20.7628	1.90337		0.00207628	0.000190337		10.9084
Clustering-based subsystems	Carotenoid biosynthesis	CBSS-320388.3.peg.3759	Squalene--hopene cyclase (EC 5.4.99.17)		20.7628	1.90337		0.00207628	0.000190337		10.9084
Clustering-based subsystems	Carbohydrates	Cluster Ytf and putative sugar transporter	Peptide methionine sulfoxide reductase MsrA (EC 1.8.4.11)		20.7628	16.1787		0.00207628	0.00161787		1.28335
Clustering-based subsystems	-	Conserved gene cluster associated with Met-tRNA formyltransferase	Ribosomal RNA large subunit methyltransferase N (EC 2.1.1.-)		20.7628	4.75843		0.00207628	0.000475843		4.36337
Clustering-based subsystems	Carbohydrates	Putative sugar ABC transporter (ytf cluster)	Peptide methionine sulfoxide reductase MsrA (EC 1.8.4.11)		20.7628	16.1787		0.00207628	0.00161787		1.28335
Clustering-based subsystems	Protein export		CBSS-393121.3.peg.2760		20.7628	5.71012		0.00207628	0.000571012		3.63615
DNA Metabolism	DNA repair	DNA repair, UvrABC system	Excinuclease ABC subunit C		20.7628	4.75843		0.00207628	0.000475843		4.36337
DNA Metabolism	DNA repair	DNA repair, UvrABC system	Excinuclease ABC subunit A		20.7628	5.71012		0.00207628	0.000571012		3.63615
Fatty Acids, Lipids, and Isoprenoids	Isoprenoids	Carotenoids	Squalene--hopene cyclase (EC 5.4.99.17)		20.7628	1.90337		0.00207628	0.000190337		10.9084
Membrane Transport	Protein translocation across cytoplasmic membrane	HtrA and Sec secretion	Preprotein translocase subunit SecG (TC 3.A.5.1.1)		20.7628	0.951687		0.00207628	9.51687e-05		21.8169
Protein Metabolism	Protein processing and modification	Peptide methionine sulfoxide reductase	Peptide methionine sulfoxide reductase MsrA (EC 1.8.4.11)		20.7628	16.1787		0.00207628	0.00161787		1.28335
Protein Metabolism	Protein biosynthesis	Programmed frameshift	Peptide chain release factor 2		20.7628	5.71012		0.00207628	0.000571012		3.63615
Protein Metabolism	Protein biosynthesis	Programmed frameshift	programmed frameshift-containing		20.7628	5.71012		0.00207628	0.000571012		3.63615
Protein Metabolism	Protein biosynthesis	Ribosome SSU bacterial	SSU ribosomal protein S13p (S18e)		20.7628	9.51687		0.00207628	0.000951687		2.18169
Protein Metabolism	Protein biosynthesis	Translation termination factors bacterial	Peptide chain release factor 2		20.7628	5.71012		0.00207628	0.000571012		3.63615
Regulation and Cell signaling	Regulation of virulence	BarA-UvrY(SirA) two-component regulatory system	Excinuclease ABC subunit C		20.7628	4.75843		0.00207628	0.000475843		4.36337
Regulation and Cell signaling	Programmed Cell Death and Toxin-antitoxin Systems	Murein hydrolase regulation and cell death	Preprotein translocase subunit SecG (TC 3.A.5.1.1)		20.7628	0.951687		0.00207628	9.51687e-05		21.8169
Respiration	Electron donating reactions	Respiratory Complex I	NADH-ubiquinone oxidoreductase chain I (EC 1.6.5.3)		20.7628	5.71012		0.00207628	0.000571012		3.63615
RNA Metabolism	RNA processing and modification	RNA methylation	Ribosomal RNA large subunit methyltransferase N (EC 2.1.1.-)		20.7628	4.75843		0.00207628	0.000475843		4.36337
RNA Metabolism	RNA processing and modification	rRNA modification Bacteria	Ribosomal RNA large subunit methyltransferase N (EC 2.1.1.-)		20.7628	4.75843		0.00207628	0.000475843		4.36337
Carbohydrates	Central carbohydrate metabolism	Entner-Doudoroff Pathway	2,3-bisphosphoglycerate-independent phosphoglycerate mutase (EC 5.4.2.1)		19.8191	7.61349		0.00198191	0.000761349		2.60315
Carbohydrates	Central carbohydrate metabolism	Glycolysis and Gluconeogenesis	2,3-bisphosphoglycerate-independent phosphoglycerate mutase (EC 5.4.2.1)		19.8191	7.61349		0.00198191	0.000761349		2.60315
Carbohydrates	Central carbohydrate metabolism	Glycolysis and Gluconeogenesis, including Archaeal enzymes	2,3-bisphosphoglycerate-independent phosphoglycerate mutase (EC 5.4.2.1)		19.8191	7.61349		0.00198191	0.000761349		2.60315
Carbohydrates	Central carbohydrate metabolism	Pyruvate metabolism II: acetyl-CoA, acetogenesis from pyruvate	Pyruvate decarboxylase (EC 4.1.1.1)		19.8191	0		0.00198191	0		#DIV/0!
Clustering-based subsystems	-	CBSS-296591.1.peg.2330	NAD-dependent epimerase/dehydratase family protein		19.8191	12.3719		0.00198191	0.00123719		1.60194
Clustering-based subsystems	TldD cluster	CBSS-354.1.peg.2917	FIG003879: Predicted amidohydrolase		19.8191	0		0.00198191	0		#DIV/0!
Clustering-based subsystems	-	CBSS-56780.10.peg.1536	Magnesium and cobalt efflux protein CorC		19.8191	0		0.00198191	0		#DIV/0!
Clustering-based subsystems	-	tRNA-methylthiotransferase containing cluster	Magnesium and cobalt efflux protein CorC		19.8191	0		0.00198191	0		#DIV/0!
Clustering-based subsystems	-	USS-DB-7	Uncharacterized protein ImpC		19.8191	24.7439		0.00198191	0.00247439		0.800969
DNA Metabolism	DNA repair	DNA Repair Base Excision	DNA polymerase I (EC 2.7.7.7)		19.8191	7.61349		0.00198191	0.000761349		2.60315
DNA Metabolism	DNA replication	DNA-replication	DNA polymerase I (EC 2.7.7.7)		19.8191	7.61349		0.00198191	0.000761349		2.60315
Membrane Transport	Protein secretion system, Type VI	Type VI secretion systems	Uncharacterized protein ImpC		19.8191	24.7439		0.00198191	0.00247439		0.800969
Nucleosides and Nucleotides	Purines	Purine conversions	GMP synthase [glutamine-hydrolyzing] (EC 6.3.5.2)		19.8191	5.71012		0.00198191	0.000571012		3.47087
Phages, Prophages, Transposable elements, Plasmids	Phages, Prophages	Phage replication	DNA polymerase I (EC 2.7.7.7)		19.8191	7.61349		0.00198191	0.000761349		2.60315
Phages, Prophages, Transposable elements, Plasmids	Pathogenicity islands	Staphylococcal pathogenicity islands SaPI	GMP synthase [glutamine-hydrolyzing] (EC 6.3.5.2)		19.8191	5.71012		0.00198191	0.000571012		3.47087
Protein Metabolism	Protein biosynthesis	tRNA aminoacylation, Trp	Tryptophanyl-tRNA synthetase (EC 6.1.1.2)		19.8191	6.66181		0.00198191	0.000666181		2.97503
Respiration	Electron donating reactions	Respiratory Complex I	NADH-ubiquinone oxidoreductase chain H (EC 1.6.5.3)		19.8191	2.85506		0.00198191	0.000285506		6.94173
Respiration	Electron donating reactions	Respiratory Complex I	NADH-ubiquinone oxidoreductase chain M (EC 1.6.5.3)		19.8191	8.56518		0.00198191	0.000856518		2.31391
Virulence, Disease and Defense	Resistance to antibiotics and toxic compounds	Copper homeostasis: copper tolerance	Magnesium and cobalt efflux protein CorC		19.8191	0		0.00198191	0		#DIV/0!
Amino Acids and Derivatives	Lysine, threonine, methionine, and cysteine	Cysteine Biosynthesis	Adenylylsulfate kinase (EC 2.7.1.25)		18.8753	3.80675		0.00188753	0.000380675		4.95838
Cell Division and Cell Cycle	-	Bacterial Cytoskeleton	Cell division protein FtsZ (EC 3.4.24.-)		18.8753	7.61349		0.00188753	0.000761349		2.47919
Cell Wall and Capsule	Capsular and extracellular polysacchrides	O-Methyl Phosphoramidate Capsule Modification in Campylobacter	Adenylylsulfate kinase (EC 2.7.1.25)		18.8753	3.80675		0.00188753	0.000380675		4.95838
Clustering-based subsystems	-	Bacterial Cell Division	Cell division protein FtsZ (EC 3.4.24.-)		18.8753	7.61349		0.00188753	0.000761349		2.47919
Clustering-based subsystems	-	Bacterial RNA-metabolizing Zn-dependent hydrolases	Peptide deformylase (EC 3.5.1.88)		18.8753	0		0.00188753	0		#DIV/0!
Clustering-based subsystems	tRNA sulfuration	CBSS-89187.3.peg.2957	Peptide deformylase (EC 3.5.1.88)		18.8753	0		0.00188753	0		#DIV/0!
Clustering-based subsystems	Cell Division	Cell Division Cluster	Cell division protein FtsZ (EC 3.4.24.-)		18.8753	7.61349		0.00188753	0.000761349		2.47919
Clustering-based subsystems	-	Conserved gene cluster associated with Met-tRNA formyltransferase	Peptide deformylase (EC 3.5.1.88)		18.8753	0		0.00188753	0		#DIV/0!
Clustering-based subsystems	-	CTP synthase (EC 6.3.4.2) cluster	Inner membrane protein translocase component YidC, long form		18.8753	5.71012		0.00188753	0.000571012		3.30559
Clustering-based subsystems	-	RNA modification cluster	Inner membrane protein translocase component YidC, long form		18.8753	5.71012		0.00188753	0.000571012		3.30559
DNA Metabolism	DNA replication	DNA topoisomerases, Type II, ATP-dependent	Topoisomerase IV subunit A (EC 5.99.1.-)		18.8753	0.951687		0.00188753	9.51687e-05		19.8335
Fatty Acids, Lipids, and Isoprenoids	Fatty acids	Fatty Acid Biosynthesis FASII	3-hydroxydecanoyl-[acyl-carrier-protein] dehydratase (EC 4.2.1.60)		18.8753	0		0.00188753	0		#DIV/0!
Miscellaneous	Plant-Prokaryote DOE project	At5g63420	Peptide deformylase (EC 3.5.1.88)		18.8753	0		0.00188753	0		#DIV/0!
Miscellaneous	Plant-Prokaryote DOE project	COG2302	Cell division protein FtsZ (EC 3.4.24.-)		18.8753	7.61349		0.00188753	0.000761349		2.47919
Phosphorus Metabolism	-	Phosphate metabolism	Predicted ATPase related to phosphate starvation-inducible protein PhoH		18.8753	0		0.00188753	0		#DIV/0!
Protein Metabolism	Protein degradation	Proteasome bacterial	ATP-dependent hsl protease ATP-binding subunit HslU		18.8753	4.75843		0.00188753	0.000475843		3.9667
Protein Metabolism	Protein degradation	Protein degradation	Oligopeptidase A (EC 3.4.24.70)		18.8753	4.75843		0.00188753	0.000475843		3.9667
Protein Metabolism	Protein degradation	Proteolysis in bacteria, ATP-dependent	ATP-dependent hsl protease ATP-binding subunit HslU		18.8753	4.75843		0.00188753	0.000475843		3.9667
Protein Metabolism	Protein biosynthesis	Ribosome LSU bacterial	LSU ribosomal protein L2p (L8e)		18.8753	6.66181		0.00188753	0.000666181		2.83336
Protein Metabolism	Protein biosynthesis	Translation termination factors bacterial	Peptide deformylase (EC 3.5.1.88)		18.8753	0		0.00188753	0		#DIV/0!
Protein Metabolism	Protein biosynthesis	tRNA aminoacylation, Tyr	Tyrosyl-tRNA synthetase (EC 6.1.1.1)		18.8753	1.90337		0.00188753	0.000190337		9.91676
Protein Metabolism	Protein biosynthesis	Universal GTPases	GTP-binding protein HflX		18.8753	3.80675		0.00188753	0.000380675		4.95838
Stress Response	Osmotic stress	Synthesis of osmoregulated periplasmic glucans	Glucans biosynthesis glucosyltransferase H (EC 2.4.1.-)		18.8753	4.75843		0.00188753	0.000475843		3.9667
Stress Response	-	Hfl operon	GTP-binding protein HflX		18.8753	3.80675		0.00188753	0.000380675		4.95838
Stress Response	-	SigmaB stress responce regulation	anti sigma b factor antagonist RsbV		18.8753	0.951687		0.00188753	9.51687e-05		19.8335
Sulfur Metabolism	Inorganic sulfur assimilation	Inorganic Sulfur Assimilation	Adenylylsulfate kinase (EC 2.7.1.25)		18.8753	3.80675		0.00188753	0.000380675		4.95838
Virulence, Disease and Defense	Resistance to antibiotics and toxic compounds	Resistance to fluoroquinolones	Topoisomerase IV subunit A (EC 5.99.1.-)		18.8753	0.951687		0.00188753	9.51687e-05		19.8335
Amino Acids and Derivatives	Branched-chain amino acids	Ketoisovalerate oxidoreductase	Acetyl-coenzyme A synthetase (EC 6.2.1.1)		17.9315	19.0337		0.00179315	0.00190337		0.942092
Amino Acids and Derivatives	Lysine, threonine, methionine, and cysteine	Methionine Biosynthesis	5-methyltetrahydropteroyltriglutamate--homocysteine methyltransferase (EC 2.1.1.14)		17.9315	7.61349		0.00179315	0.000761349		2.35523
Carbohydrates	Central carbohydrate metabolism	Pyruvate metabolism II: acetyl-CoA, acetogenesis from pyruvate	Acetyl-coenzyme A synthetase (EC 6.2.1.1)		17.9315	19.0337		0.00179315	0.00190337		0.942092
Cell Wall and Capsule	-	Peptidoglycan Biosynthesis	UDP-N-acetylglucosamine 1-carboxyvinyltransferase (EC 2.5.1.7)		17.9315	9.51687		0.00179315	0.000951687		1.88418
Cell Wall and Capsule	-	UDP-N-acetylmuramate from Fructose-6-phosphate Biosynthesis	UDP-N-acetylglucosamine 1-carboxyvinyltransferase (EC 2.5.1.7)		17.9315	9.51687		0.00179315	0.000951687		1.88418
Clustering-based subsystems	Biosynthesis of galactoglycans and related lipopolysacharides	CBSS-258594.1.peg.3339	Glycosyltransferase		17.9315	23.7922		0.00179315	0.00237922		0.753674
Clustering-based subsystems	-	CBSS-312309.3.peg.1965	Methionine aminopeptidase (EC 3.4.11.18)		17.9315	8.56518		0.00179315	0.000856518		2.09354
Clustering-based subsystems	Clustering-based subsystems	Sporulation-related Hypotheticals	UDP-N-acetylglucosamine 1-carboxyvinyltransferase (EC 2.5.1.7)		17.9315	9.51687		0.00179315	0.000951687		1.88418
DNA Metabolism	DNA repair	DNA repair, bacterial MutL-MutS system	DNA mismatch repair protein MutL		17.9315	4.75843		0.00179315	0.000475843		3.76837
DNA Metabolism	DNA replication	DNA-replication	Replicative DNA helicase (EC 3.6.1.-)		17.9315	8.56518		0.00179315	0.000856518		2.09354
Miscellaneous	Plant-Prokaryote DOE project	At2g23840	Cysteinyl-tRNA synthetase (EC 6.1.1.16)		17.9315	7.61349		0.00179315	0.000761349		2.35523
Miscellaneous	Plant-Prokaryote DOE project	COG0451	Glycosyltransferase		17.9315	23.7922		0.00179315	0.00237922		0.753674
Miscellaneous	Plant-Prokaryote DOE project	Conserved gene cluster possibly involved in RNA metabolism	Cysteinyl-tRNA synthetase (EC 6.1.1.16)		17.9315	7.61349		0.00179315	0.000761349		2.35523
Nitrogen Metabolism	-	Nitrate and nitrite ammonification	Nitrite reductase [NAD(P)H] large subunit (EC 1.7.1.4)		17.9315	0.951687		0.00179315	9.51687e-05		18.8418
Phages, Prophages, Transposable elements, Plasmids	Phages, Prophages	Phage replication	DNA helicase (EC 3.6.1.-)		17.9315	8.56518		0.00179315	0.000856518		2.09354
Protein Metabolism	Protein processing and modification	Protein Acetylation and Deacetylation in Bacteria	Acetyl-coenzyme A synthetase (EC 6.2.1.1)		17.9315	19.0337		0.00179315	0.00190337		0.942092
Protein Metabolism	Protein processing and modification	Ribosomal protein S12p Asp methylthiotransferase	Ribosomal protein S12p Asp88 (E. coli) methylthiotransferase		17.9315	3.80675		0.00179315	0.000380675		4.71046
Protein Metabolism	Protein biosynthesis	Ribosome LSU bacterial	LSU ribosomal protein L23p (L23Ae)		17.9315	0		0.00179315	0		#DIV/0!
Protein Metabolism	Protein biosynthesis	Ribosome LSU bacterial	LSU ribosomal protein L3p (L3e)		17.9315	2.85506		0.00179315	0.000285506		6.28061
Protein Metabolism	Protein biosynthesis	Translation termination factors bacterial	Methionine aminopeptidase (EC 3.4.11.18)		17.9315	8.56518		0.00179315	0.000856518		2.09354
Protein Metabolism	Protein biosynthesis	tRNA aminoacylation, Cys	Cysteinyl-tRNA synthetase (EC 6.1.1.16)		17.9315	7.61349		0.00179315	0.000761349		2.35523
Regulation and Cell signaling	-	Zinc regulated enzymes	Cysteinyl-tRNA synthetase (EC 6.1.1.16)		17.9315	7.61349		0.00179315	0.000761349		2.35523
Respiration	ATP synthases	F0F1-type ATP synthase	ATP synthase gamma chain (EC 3.6.3.14)		17.9315	0		0.00179315	0		#DIV/0!
Respiration	Electron accepting reactions	Terminal cytochrome C oxidases	Cytochrome c oxidase (B(O/a)3-type) chain II (EC 1.9.3.1)		17.9315	0		0.00179315	0		#DIV/0!
RNA Metabolism	RNA processing and modification	Methylthiotransferases	Ribosomal protein S12p Asp88 (E. coli) methylthiotransferase		17.9315	3.80675		0.00179315	0.000380675		4.71046
Stress Response	-	Bacterial hemoglobins	Cyanoglobin		17.9315	0		0.00179315	0		#DIV/0!
Virulence, Disease and Defense	Resistance to antibiotics and toxic compounds	MexE-MexF-OprN Multidrug Efflux System	Multidrug efflux transporter MexF		17.9315	21.8888		0.00179315	0.00218888		0.819211
Amino Acids and Derivatives	Aromatic amino acids and derivatives	Chorismate Synthesis	2-keto-3-deoxy-D-arabino-heptulosonate-7-phosphate synthase I alpha (EC 2.5.1.54)		16.9878	2.85506		0.00169878	0.000285506		5.95006
Amino Acids and Derivatives	Aromatic amino acids and derivatives	Common Pathway For Synthesis of Aromatic Compounds (DAHP synthase to chorismate)	2-keto-3-deoxy-D-arabino-heptulosonate-7-phosphate synthase I alpha (EC 2.5.1.54)		16.9878	2.85506		0.00169878	0.000285506		5.95006
Amino Acids and Derivatives	Alanine, serine, and glycine	Glycine and Serine Utilization	Aminomethyltransferase (glycine cleavage system T protein) (EC 2.1.2.10)		16.9878	18.082		0.00169878	0.0018082		0.939483
Amino Acids and Derivatives	Alanine, serine, and glycine	Glycine cleavage system	Aminomethyltransferase (glycine cleavage system T protein) (EC 2.1.2.10)		16.9878	18.082		0.00169878	0.0018082		0.939483
Carbohydrates	CO2 fixation	Photorespiration (oxidative C2 cycle)	Aminomethyltransferase (glycine cleavage system T protein) (EC 2.1.2.10)		16.9878	18.082		0.00169878	0.0018082		0.939483
Carbohydrates	CO2 fixation	Photorespiration (oxidative C2 cycle)	Catalase (EC 1.11.1.6)		16.9878	22.8405		0.00169878	0.00228405		0.743757
Carbohydrates	Central carbohydrate metabolism	TCA Cycle	Isocitrate dehydrogenase [NAD] (EC 1.1.1.41)		16.9878	5.71012		0.00169878	0.000571012		2.97503
Cell Wall and Capsule	-	Peptidoglycan Biosynthesis	UDP-N-acetylmuramate--alanine ligase (EC 6.3.2.8)		16.9878	0.951687		0.00169878	9.51687e-05		17.8502
Cell Wall and Capsule	-	Peptidoglycan biosynthesis--gjo	UDP-N-acetylmuramate--alanine ligase (EC 6.3.2.8)		16.9878	0.951687		0.00169878	9.51687e-05		17.8502
Clustering-based subsystems	-	CBSS-290633.1.peg.1906	GTP-binding protein EngA		16.9878	0.951687		0.00169878	9.51687e-05		17.8502
Clustering-based subsystems	-	CBSS-87626.3.peg.3639	Xaa-Pro aminopeptidase (EC 3.4.11.9)		16.9878	3.80675		0.00169878	0.000380675		4.46254
Clustering-based subsystems	-	CBSS-87626.3.peg.3639	Aminomethyltransferase (glycine cleavage system T protein) (EC 2.1.2.10)		16.9878	18.082		0.00169878	0.0018082		0.939483
Clustering-based subsystems	-	Cell division-ribosomal stress proteins cluster	Transcription-repair coupling factor		16.9878	6.66181		0.00169878	0.000666181		2.55002
Clustering-based subsystems	proteosome related	Cluster-based Subsystem Grouping Hypotheticals - perhaps Proteosome Related	Twin-arginine translocation protein TatC		16.9878	0		0.00169878	0		#DIV/0!
Clustering-based subsystems	proteosome related	Cluster-based Subsystem Grouping Hypotheticals - perhaps Proteosome Related	Pup ligase PafA' paralog, possible component of postulated heterodimer PafA-PafA'		16.9878	13.3236		0.00169878	0.00133236		1.27501
Clustering-based subsystems	Fatty acid metabolic cluster	COG1399	GTP-binding protein EngA		16.9878	0.951687		0.00169878	9.51687e-05		17.8502
Clustering-based subsystems	-	Ribonucleotide reductase cluster	Ribonucleotide reductase of class Ia (aerobic), alpha subunit (EC 1.17.4.1)		16.9878	1.90337		0.00169878	0.000190337		8.92508
Cofactors, Vitamins, Prosthetic Groups, Pigments	Folate and pterines	YgfZ	Dihydroorotase (EC 3.5.2.3)		16.9878	6.66181		0.00169878	0.000666181		2.55002
Cofactors, Vitamins, Prosthetic Groups, Pigments	Folate and pterines	YgfZ	Aminomethyltransferase (glycine cleavage system T protein) (EC 2.1.2.10)		16.9878	18.082		0.00169878	0.0018082		0.939483
Cofactors, Vitamins, Prosthetic Groups, Pigments	Folate and pterines	YgfZ-Iron	Dihydroorotase (EC 3.5.2.3)		16.9878	6.66181		0.00169878	0.000666181		2.55002
DNA Metabolism	DNA repair	DNA repair, bacterial	Single-stranded DNA-binding protein		16.9878	0		0.00169878	0		#DIV/0!
DNA Metabolism	DNA repair	DNA repair, bacterial RecFOR pathway	Single-stranded DNA-binding protein		16.9878	0		0.00169878	0		#DIV/0!
DNA Metabolism	DNA replication	DNA-replication	Transcription-repair coupling factor		16.9878	6.66181		0.00169878	0.000666181		2.55002
Dormancy and Sporulation	-	Sporulation Cluster	Transcription-repair coupling factor		16.9878	6.66181		0.00169878	0.000666181		2.55002
Membrane Transport	Protein and nucleoprotein secretion system, Type IV	pVir Plasmid of Campylobacter	Single-stranded DNA-binding protein		16.9878	0		0.00169878	0		#DIV/0!
Membrane Transport	Protein translocation across cytoplasmic membrane	Twin-arginine translocation system	Twin-arginine translocation protein TatC		16.9878	0		0.00169878	0		#DIV/0!
Miscellaneous	Plant-Prokaryote DOE project	At3g21300	Aspartyl-tRNA(Asn) amidotransferase subunit A (EC 6.3.5.6)		16.9878	15.227		0.00169878	0.0015227		1.11564
Miscellaneous	Plant-Prokaryote DOE project	At3g21300	Glutamyl-tRNA(Gln) amidotransferase subunit A (EC 6.3.5.7)		16.9878	15.227		0.00169878	0.0015227		1.11564
Miscellaneous	Plant-Prokaryote DOE project	COG0523	Dihydroorotase (EC 3.5.2.3)		16.9878	6.66181		0.00169878	0.000666181		2.55002
Nitrogen Metabolism	-	Nitrogen fixation	Nitrogenase (molybdenum-iron)-specific transcriptional regulator NifA		16.9878	24.7439		0.00169878	0.00247439		0.686545
Nucleosides and Nucleotides	Pyrimidines	De Novo Pyrimidine Synthesis	Dihydroorotase (EC 3.5.2.3)		16.9878	6.66181		0.00169878	0.000666181		2.55002
Nucleosides and Nucleotides	-	Ribonucleotide reduction	Ribonucleotide reductase of class Ia (aerobic), alpha subunit (EC 1.17.4.1)		16.9878	1.90337		0.00169878	0.000190337		8.92508
Phosphorus Metabolism	-	Phosphate metabolism	NAD(P) transhydrogenase subunit beta (EC 1.6.1.2)		16.9878	4.75843		0.00169878	0.000475843		3.57003
Protein Metabolism	Protein degradation	Aminopeptidases (EC 3.4.11.-)	Xaa-Pro aminopeptidase (EC 3.4.11.9)		16.9878	3.80675		0.00169878	0.000380675		4.46254
Protein Metabolism	Protein degradation	Proteasome archaeal	Pup ligase PafA' paralog, possible component of postulated heterodimer PafA-PafA'		16.9878	13.3236		0.00169878	0.00133236		1.27501
Protein Metabolism	Protein degradation	Proteasome bacterial	Pup ligase PafA' paralog, possible component of postulated heterodimer PafA-PafA'		16.9878	13.3236		0.00169878	0.00133236		1.27501
Protein Metabolism	Protein biosynthesis	Ribosome biogenesis bacterial	tRNA (Guanine37-N1) -methyltransferase (EC 2.1.1.31)		16.9878	0		0.00169878	0		#DIV/0!
Protein Metabolism	Protein biosynthesis	Translation elongation factors bacterial	Translation elongation factor P		16.9878	3.80675		0.00169878	0.000380675		4.46254
Protein Metabolism	Protein biosynthesis	Translation elongation factors eukaryotic and archaeal	Translation elongation factor P		16.9878	3.80675		0.00169878	0.000380675		4.46254
Protein Metabolism	Protein biosynthesis	tRNA aminoacylation, Asp and Asn	Aspartyl-tRNA(Asn) amidotransferase subunit A (EC 6.3.5.6)		16.9878	15.227		0.00169878	0.0015227		1.11564
Protein Metabolism	Protein biosynthesis	tRNA aminoacylation, Glu and Gln	Glutamyl-tRNA(Gln) amidotransferase subunit A (EC 6.3.5.7)		16.9878	15.227		0.00169878	0.0015227		1.11564
Protein Metabolism	Protein biosynthesis	Universal GTPases	GTP-binding protein EngA		16.9878	0.951687		0.00169878	9.51687e-05		17.8502
Regulation and Cell signaling	-	Global Two-component Regulator PrrBA in Proteobacteria	Dna binding response regulator PrrA (RegA)		16.9878	1.90337		0.00169878	0.000190337		8.92508
Regulation and Cell signaling	-	Zinc regulated enzymes	Dihydroorotase (EC 3.5.2.3)		16.9878	6.66181		0.00169878	0.000666181		2.55002
Respiration	Electron donating reactions	Formate dehydrogenase	Formate dehydrogenase O beta subunit (EC 1.2.1.2)		16.9878	17.1304		0.00169878	0.00171304		0.991676
Respiration	-	Formate hydrogenase	Formate dehydrogenase O beta subunit (EC 1.2.1.2)		16.9878	17.1304		0.00169878	0.00171304		0.991676
Respiration	Electron accepting reactions	Ubiquinone Menaquinone-cytochrome c reductase complexes	Ubiquinol--cytochrome c reductase, cytochrome B subunit (EC 1.10.2.2)		16.9878	3.80675		0.00169878	0.000380675		4.46254
RNA Metabolism	RNA processing and modification	RNA methylation	tRNA (Guanine37-N1) -methyltransferase (EC 2.1.1.31)		16.9878	0		0.00169878	0		#DIV/0!
RNA Metabolism	Transcription	Transcription factors bacterial	Transcription-repair coupling factor		16.9878	6.66181		0.00169878	0.000666181		2.55002
RNA Metabolism	RNA processing and modification	tRNA modification Archaea	tRNA (Guanine37-N1) -methyltransferase (EC 2.1.1.31)		16.9878	0		0.00169878	0		#DIV/0!
RNA Metabolism	RNA processing and modification	tRNA modification Bacteria	tRNA (Guanine37-N1) -methyltransferase (EC 2.1.1.31)		16.9878	0		0.00169878	0		#DIV/0!
RNA Metabolism	RNA processing and modification	tRNA modification yeast cytoplasmic	tRNA (Guanine37-N1) -methyltransferase (EC 2.1.1.31)		16.9878	0		0.00169878	0		#DIV/0!
RNA Metabolism	RNA processing and modification	tRNA modification yeast mitochondrial	tRNA (Guanine37-N1) -methyltransferase (EC 2.1.1.31)		16.9878	0		0.00169878	0		#DIV/0!
RNA Metabolism	RNA processing and modification	Wyeosine-MimG Biosynthesis	tRNA (Guanine37-N1) -methyltransferase (EC 2.1.1.31)		16.9878	0		0.00169878	0		#DIV/0!
Stress Response	Oxidative stress	Oxidative stress	Catalase (EC 1.11.1.6)		16.9878	22.8405		0.00169878	0.00228405		0.743757
Stress Response	Oxidative stress	Protection from Reactive Oxygen Species	Catalase (EC 1.11.1.6)		16.9878	22.8405		0.00169878	0.00228405		0.743757
Virulence, Disease and Defense	-	Bacterial cyanide production and tolerance mechanisms	Formate dehydrogenase O beta subunit (EC 1.2.1.2)		16.9878	17.1304		0.00169878	0.00171304		0.991676
Amino Acids and Derivatives	Arginine; urea cycle, polyamines	Arginine Biosynthesis extended	Acetylglutamate kinase (EC 2.7.2.8)		16.044	0		0.0016044	0		#DIV/0!
Amino Acids and Derivatives	Lysine, threonine, methionine, and cysteine	Cysteine Biosynthesis	Serine acetyltransferase (EC 2.3.1.30)		16.044	12.3719		0.0016044	0.00123719		1.29681
Amino Acids and Derivatives	Lysine, threonine, methionine, and cysteine	Methionine Biosynthesis	Serine acetyltransferase (EC 2.3.1.30)		16.044	12.3719		0.0016044	0.00123719		1.29681
Carbohydrates	One-carbon Metabolism	Methanogenesis	N(5),N(10)-methenyltetrahydromethanopterin cyclohydrolase (EC 3.5.4.27)		16.044	0		0.0016044	0		#DIV/0!
Carbohydrates	One-carbon Metabolism	One-carbon metabolism by tetrahydropterines	N(5),N(10)-methenyltetrahydromethanopterin cyclohydrolase (EC 3.5.4.27)		16.044	0		0.0016044	0		#DIV/0!
Carbohydrates	Central carbohydrate metabolism	Pyruvate metabolism I: anaplerotic reactions, PEP	Phosphoenolpyruvate carboxykinase [ATP] (EC 4.1.1.49)		16.044	1.90337		0.0016044	0.000190337		8.42925
Carbohydrates	One-carbon Metabolism	Serine-glyoxylate cycle	N(5),N(10)-methenyltetrahydromethanopterin cyclohydrolase (EC 3.5.4.27)		16.044	0		0.0016044	0		#DIV/0!
Carbohydrates	One-carbon Metabolism	Serine-glyoxylate cycle	Phosphoenolpyruvate carboxykinase [ATP] (EC 4.1.1.49)		16.044	1.90337		0.0016044	0.000190337		8.42925
Cell Wall and Capsule	Gram-Negative cell wall components	Lipopolysaccharide assembly	Uncharacterized ABC transporter, ATP-binding protein YrbF		16.044	0		0.0016044	0		#DIV/0!
Cell Wall and Capsule	-	Murein Hydrolases	Membrane-bound lytic murein transglycosylase D precursor (EC 3.2.1.-)		16.044	0		0.0016044	0		#DIV/0!
Cell Wall and Capsule	Capsular and extracellular polysacchrides	Vibrio Polysaccharide (VPS) Biosynthesis	Serine acetyltransferase (EC 2.3.1.30)		16.044	12.3719		0.0016044	0.00123719		1.29681
Clustering-based subsystems	-	CBSS-228410.1.peg.134	Membrane-bound lytic murein transglycosylase D precursor (EC 3.2.1.-)		16.044	0		0.0016044	0		#DIV/0!
Clustering-based subsystems	Putative asociate of RNA polymerase sigma-54 factor rpoN	CBSS-316057.3.peg.1308	RNA polymerase sigma-54 factor RpoN		16.044	0		0.0016044	0		#DIV/0!
Clustering-based subsystems	DNA polymerase III epsilon cluster	CBSS-342610.3.peg.1536	Membrane-bound lytic murein transglycosylase D precursor (EC 3.2.1.-)		16.044	0		0.0016044	0		#DIV/0!
Clustering-based subsystems	-	Lipopolysaccharide assembly cluster	RNA polymerase sigma-54 factor RpoN		16.044	0		0.0016044	0		#DIV/0!
Cofactors, Vitamins, Prosthetic Groups, Pigments	Tetrapyrroles	Heme and Siroheme Biosynthesis	Glutamyl-tRNA synthetase (EC 6.1.1.17)		16.044	10.4686		0.0016044	0.00104686		1.53259
Cofactors, Vitamins, Prosthetic Groups, Pigments	Folate and pterines	Molybdenum cofactor biosynthesis	Molybdenum cofactor biosynthesis protein MoaC		16.044	0		0.0016044	0		#DIV/0!
Cofactors, Vitamins, Prosthetic Groups, Pigments	-	Thiamin biosynthesis	Thiazole biosynthesis protein ThiG		16.044	4.75843		0.0016044	0.000475843		3.3717
DNA Metabolism	DNA recombination	RuvABC plus a hypothetical	FIG000859: hypothetical protein YebC		16.044	5.71012		0.0016044	0.000571012		2.80975
Fatty Acids, Lipids, and Isoprenoids	Isoprenoids	Archaeal lipids	Dimethylallyltransferase (EC 2.5.1.1)		16.044	0.951687		0.0016044	9.51687e-05		16.8585
Fatty Acids, Lipids, and Isoprenoids	Isoprenoids	Archaeal lipids	Geranylgeranyl pyrophosphate synthetase (EC 2.5.1.29)		16.044	0.951687		0.0016044	9.51687e-05		16.8585
Fatty Acids, Lipids, and Isoprenoids	Isoprenoids	Archaeal lipids	Geranyltranstransferase (farnesyldiphosphate synthase) (EC 2.5.1.10)		16.044	0.951687		0.0016044	9.51687e-05		16.8585
Fatty Acids, Lipids, and Isoprenoids	Isoprenoids	Carotenoids	Geranylgeranyl pyrophosphate synthetase (EC 2.5.1.29)		16.044	0.951687		0.0016044	9.51687e-05		16.8585
Fatty Acids, Lipids, and Isoprenoids	Isoprenoids	Carotenoids	Geranyltranstransferase (farnesyldiphosphate synthase) (EC 2.5.1.10)		16.044	0.951687		0.0016044	9.51687e-05		16.8585
Fatty Acids, Lipids, and Isoprenoids	Isoprenoids	Isoprenoid Biosynthesis	Dimethylallyltransferase (EC 2.5.1.1)		16.044	0.951687		0.0016044	9.51687e-05		16.8585
Fatty Acids, Lipids, and Isoprenoids	Isoprenoids	Isoprenoid Biosynthesis	Geranyltranstransferase (farnesyldiphosphate synthase) (EC 2.5.1.10)		16.044	0.951687		0.0016044	9.51687e-05		16.8585
Fatty Acids, Lipids, and Isoprenoids	Isoprenoids	Polyprenyl Diphosphate Biosynthesis	Geranylgeranyl pyrophosphate synthetase (EC 2.5.1.29)		16.044	0.951687		0.0016044	9.51687e-05		16.8585
Fatty Acids, Lipids, and Isoprenoids	Isoprenoids	Polyprenyl Diphosphate Biosynthesis	Geranyltranstransferase (farnesyldiphosphate synthase) (EC 2.5.1.10)		16.044	0.951687		0.0016044	9.51687e-05		16.8585
Membrane Transport	Protein translocation across cytoplasmic membrane	HtrA and Sec secretion	Protein-export membrane protein SecF (TC 3.A.5.1.1)		16.044	4.75843		0.0016044	0.000475843		3.3717
Miscellaneous	Plant-Prokaryote DOE project	COG2363	Thiazole biosynthesis protein ThiG		16.044	4.75843		0.0016044	0.000475843		3.3717
Miscellaneous	Plant-Prokaryote DOE project	Conserved gene cluster possibly involved in RNA metabolism	Serine acetyltransferase (EC 2.3.1.30)		16.044	12.3719		0.0016044	0.00123719		1.29681
Motility and Chemotaxis	Flagellar motility in Prokaryota	Flagellar motility	RNA polymerase sigma-54 factor RpoN		16.044	0		0.0016044	0		#DIV/0!
Motility and Chemotaxis	Flagellar motility in Prokaryota	Flagellum	RNA polymerase sigma-54 factor RpoN		16.044	0		0.0016044	0		#DIV/0!
Protein Metabolism	Protein biosynthesis	tRNA aminoacylation, Glu and Gln	Glutamyl-tRNA synthetase (EC 6.1.1.17)		16.044	10.4686		0.0016044	0.00104686		1.53259
Protein Metabolism	Protein biosynthesis	tRNA aminoacylation, Gly	Glycyl-tRNA synthetase beta chain (EC 6.1.1.14)		16.044	0		0.0016044	0		#DIV/0!
RNA Metabolism	Transcription	Transcription factors bacterial	Transcription elongation factor GreA		16.044	5.71012		0.0016044	0.000571012		2.80975
RNA Metabolism	Transcription	Transcription initiation, bacterial sigma factors	RNA polymerase sigma-54 factor RpoN		16.044	0		0.0016044	0		#DIV/0!
Virulence, Disease and Defense	-	C jejuni colonization of chick caeca	RNA polymerase sigma-54 factor RpoN		16.044	0		0.0016044	0		#DIV/0!
Carbohydrates	Central carbohydrate metabolism	Pyruvate metabolism II: acetyl-CoA, acetogenesis from pyruvate	Acetyl-CoA synthetase (ADP-forming) alpha and beta chains, putative		15.1002	0.951687		0.00151002	9.51687e-05		15.8668
Cell Division and Cell Cycle	-	Two cell division clusters relating to chromosome partitioning	Chromosome partition protein smc		15.1002	1.90337		0.00151002	0.000190337		7.93341
Cell Wall and Capsule	-	Peptidoglycan Biosynthesis	Glucosamine-1-phosphate N-acetyltransferase (EC 2.3.1.157)		15.1002	6.66181		0.00151002	0.000666181		2.26669
Cell Wall and Capsule	-	Peptidoglycan Biosynthesis	N-acetylglucosamine-1-phosphate uridyltransferase (EC 2.7.7.23)		15.1002	6.66181		0.00151002	0.000666181		2.26669
Cell Wall and Capsule	Capsular and extracellular polysacchrides	Sialic Acid Metabolism	Glucosamine-1-phosphate N-acetyltransferase (EC 2.3.1.157)		15.1002	6.66181		0.00151002	0.000666181		2.26669
Cell Wall and Capsule	Capsular and extracellular polysacchrides	Sialic Acid Metabolism	N-acetylglucosamine-1-phosphate uridyltransferase (EC 2.7.7.23)		15.1002	6.66181		0.00151002	0.000666181		2.26669
Cell Wall and Capsule	-	UDP-N-acetylmuramate from Fructose-6-phosphate Biosynthesis	Glucosamine-1-phosphate N-acetyltransferase (EC 2.3.1.157)		15.1002	6.66181		0.00151002	0.000666181		2.26669
Cell Wall and Capsule	-	UDP-N-acetylmuramate from Fructose-6-phosphate Biosynthesis	N-acetylglucosamine-1-phosphate uridyltransferase (EC 2.7.7.23)		15.1002	6.66181		0.00151002	0.000666181		2.26669
Clustering-based subsystems	-	Bacterial RNA-metabolizing Zn-dependent hydrolases	Ferric uptake regulation protein FUR		15.1002	0.951687		0.00151002	9.51687e-05		15.8668
Clustering-based subsystems	Fatty acid metabolic cluster	COG1399	Chromosome partition protein smc		15.1002	1.90337		0.00151002	0.000190337		7.93341
Cofactors, Vitamins, Prosthetic Groups, Pigments	Quinone cofactors	Menaquinone Biosynthesis via Futalosine -- gjo	Menaquinone via futalosine step 3		15.1002	17.1304		0.00151002	0.00171304		0.88149
Cofactors, Vitamins, Prosthetic Groups, Pigments	Folate and pterines	YgfZ	Ferric uptake regulation protein FUR		15.1002	0.951687		0.00151002	9.51687e-05		15.8668
Cofactors, Vitamins, Prosthetic Groups, Pigments	Folate and pterines	YgfZ-Iron	Ferric uptake regulation protein FUR		15.1002	0.951687		0.00151002	9.51687e-05		15.8668
DNA Metabolism	DNA repair	DNA repair, bacterial	DNA repair protein RadA		15.1002	0		0.00151002	0		#DIV/0!
Iron acquisition and metabolism	-	Campylobacter Iron Metabolism	Ferric uptake regulation protein		15.1002	0.951687		0.00151002	9.51687e-05		15.8668
Iron acquisition and metabolism	-	Iron acquisition in Vibrio	Ferric uptake regulation protein FUR		15.1002	0.951687		0.00151002	9.51687e-05		15.8668
Iron acquisition and metabolism	-	Transport of Iron	Ferric uptake regulation protein FUR		15.1002	0.951687		0.00151002	9.51687e-05		15.8668
Miscellaneous	Plant-Prokaryote DOE project	At5g63420	Ferric uptake regulation protein FUR		15.1002	0.951687		0.00151002	9.51687e-05		15.8668
Miscellaneous	Plant-Prokaryote DOE project	Iojap	N-acetylglucosamine-1-phosphate uridyltransferase (EC 2.7.7.23)		15.1002	6.66181		0.00151002	0.000666181		2.26669
Miscellaneous	Plant-Prokaryote DOE project	PROSC	Glucosamine-1-phosphate N-acetyltransferase (EC 2.3.1.157)		15.1002	6.66181		0.00151002	0.000666181		2.26669
Miscellaneous	Plant-Prokaryote DOE project	PROSC	N-acetylglucosamine-1-phosphate uridyltransferase (EC 2.7.7.23)		15.1002	6.66181		0.00151002	0.000666181		2.26669
Protein Metabolism	Protein processing and modification	G3E family of P-loop GTPases (metallocenter biosynthesis)	[NiFe] hydrogenase nickel incorporation-associated protein HypB		15.1002	1.90337		0.00151002	0.000190337		7.93341
Protein Metabolism	Protein degradation	Proteolysis in bacteria, ATP-dependent	DNA repair protein RadA		15.1002	0		0.00151002	0		#DIV/0!
Protein Metabolism	Protein biosynthesis	Ribosome LSU bacterial	LSU ribosomal protein L5p (L11e)		15.1002	8.56518		0.00151002	0.000856518		1.76298
Protein Metabolism	Selenoproteins	Selenocysteine metabolism	selenocysteine-containing		15.1002	12.3719		0.00151002	0.00123719		1.22052
Regulation and Cell signaling	-	Staphylococcal accessory gene regulator system	Ferric uptake regulation protein FUR		15.1002	0.951687		0.00151002	9.51687e-05		15.8668
Respiration	Electron donating reactions	NiFe hydrogenase maturation	[NiFe] hydrogenase nickel incorporation-associated protein HypB		15.1002	1.90337		0.00151002	0.000190337		7.93341
Respiration	-	Biogenesis of cytochrome c oxidases	Heme A synthase, cytochrome oxidase biogenesis protein Cox15-CtaA		15.1002	1.90337		0.00151002	0.000190337		7.93341
Stress Response	Oxidative stress	Oxidative stress	Ferric uptake regulation protein		15.1002	0.951687		0.00151002	9.51687e-05		15.8668
Stress Response	Oxidative stress	Oxidative stress	Ferric uptake regulation protein FUR		15.1002	0.951687		0.00151002	9.51687e-05		15.8668
Amino Acids and Derivatives	Alanine, serine, and glycine	Alanine biosynthesis	Iron-sulfur cluster assembly scaffold protein IscU		14.1565	10.4686		0.00141565	0.00104686		1.35229
Amino Acids and Derivatives	Alanine, serine, and glycine	Alanine biosynthesis	Cysteine desulfurase (EC 2.8.1.7), IscS subfamily		14.1565	25.6955		0.00141565	0.00256955		0.550931
Amino Acids and Derivatives	Arginine; urea cycle, polyamines	Arginine and Ornithine Degradation	Biosynthetic arginine decarboxylase (EC 4.1.1.19)		14.1565	0		0.00141565	0		#DIV/0!
Amino Acids and Derivatives	Lysine, threonine, methionine, and cysteine	Lysine Biosynthesis DAP Pathway	N-succinyl-L,L-diaminopimelate aminotransferase alternative (EC 2.6.1.17)		14.1565	0		0.00141565	0		#DIV/0!
Amino Acids and Derivatives	Arginine; urea cycle, polyamines	Polyamine Metabolism	Biosynthetic arginine decarboxylase (EC 4.1.1.19)		14.1565	0		0.00141565	0		#DIV/0!
Carbohydrates	CO2 fixation	Calvin-Benson cycle	Phosphoribulokinase (EC 2.7.1.19)		14.1565	0.951687		0.00141565	9.51687e-05		14.8751
Carbohydrates	Central carbohydrate metabolism	Entner-Doudoroff Pathway	Enolase (EC 4.2.1.11)		14.1565	14.2753		0.00141565	0.00142753		0.991676
Carbohydrates	Organic acids	Glycerate metabolism	Hydroxypyruvate reductase (EC 1.1.1.81)		14.1565	0		0.00141565	0		#DIV/0!
Carbohydrates	Central carbohydrate metabolism	Glycolate, glyoxylate interconversions	Hydroxypyruvate reductase (EC 1.1.1.81)		14.1565	0		0.00141565	0		#DIV/0!
Carbohydrates	Central carbohydrate metabolism	Glycolysis and Gluconeogenesis	Enolase (EC 4.2.1.11)		14.1565	14.2753		0.00141565	0.00142753		0.991676
Carbohydrates	Central carbohydrate metabolism	Glycolysis and Gluconeogenesis, including Archaeal enzymes	Enolase (EC 4.2.1.11)		14.1565	14.2753		0.00141565	0.00142753		0.991676
Carbohydrates	CO2 fixation	Photorespiration (oxidative C2 cycle)	Hydroxypyruvate reductase (EC 1.1.1.81)		14.1565	0		0.00141565	0		#DIV/0!
Carbohydrates	One-carbon Metabolism	Serine-glyoxylate cycle	Enolase (EC 4.2.1.11)		14.1565	14.2753		0.00141565	0.00142753		0.991676
Carbohydrates	Polysaccharides	Glycogen metabolism	Glycogen debranching enzyme (EC 3.2.1.-)		14.1565	11.4202		0.00141565	0.00114202		1.23959
Carbohydrates	Di- and oligosaccharides	Trehalose Biosynthesis	Glycogen debranching enzyme (EC 3.2.1.-)		14.1565	11.4202		0.00141565	0.00114202		1.23959
Clustering-based subsystems	Shiga toxin cluster	CBSS-194948.1.peg.143	P protein		14.1565	2.85506		0.00141565	0.000285506		4.95838
Clustering-based subsystems	-	Glycogen metabolism cluster	Glycogen debranching enzyme (EC 3.2.1.-)		14.1565	11.4202		0.00141565	0.00114202		1.23959
Clustering-based subsystems	-	Lipopolysaccharide assembly cluster	Ribosome hibernation protein YhbH		14.1565	0		0.00141565	0		#DIV/0!
Cofactors, Vitamins, Prosthetic Groups, Pigments	Quinone cofactors	Menaquinone Biosynthesis via Futalosine -- gjo	3-polyprenyl-4-hydroxybenzoate carboxy-lyase (EC 4.1.1.-)		14.1565	6.66181		0.00141565	0.000666181		2.12502
Cofactors, Vitamins, Prosthetic Groups, Pigments	-	Thiamin biosynthesis	Sulfur carrier protein adenylyltransferase ThiF		14.1565	19.9854		0.00141565	0.00199854		0.70834
Cofactors, Vitamins, Prosthetic Groups, Pigments	Quinone cofactors	Ubiquinone Biosynthesis	3-polyprenyl-4-hydroxybenzoate carboxy-lyase (EC 4.1.1.-)		14.1565	6.66181		0.00141565	0.000666181		2.12502
Cofactors, Vitamins, Prosthetic Groups, Pigments	Folate and pterines	YgfZ	Cysteine desulfurase (EC 2.8.1.7), IscS subfamily		14.1565	25.6955		0.00141565	0.00256955		0.550931
Membrane Transport	Protein secretion system, Type II	General Secretion Pathway	General secretion pathway protein A		14.1565	0		0.00141565	0		#DIV/0!
Miscellaneous	Plant-Prokaryote DOE project	At5g37530	tRNA (5-methylaminomethyl-2-thiouridylate)-methyltransferase (EC 2.1.1.61)		14.1565	0		0.00141565	0		#DIV/0!
Miscellaneous	Plant-Prokaryote DOE project	At5g37530	Cysteine desulfurase (EC 2.8.1.7), IscS subfamily		14.1565	25.6955		0.00141565	0.00256955		0.550931
Miscellaneous	Plant-Prokaryote DOE project	COG2363	Cysteine desulfurase (EC 2.8.1.7), IscS subfamily		14.1565	25.6955		0.00141565	0.00256955		0.550931
Miscellaneous	Plant-Prokaryote DOE project	Experimental-Ubiquinone BiosynthesisVDC	3-polyprenyl-4-hydroxybenzoate carboxy-lyase (EC 4.1.1.-)		14.1565	6.66181		0.00141565	0.000666181		2.12502
Miscellaneous	Plant-Prokaryote DOE project	Iron-sulfur cluster assembly	Iron-sulfur cluster assembly scaffold protein IscU		14.1565	10.4686		0.00141565	0.00104686		1.35229
Miscellaneous	Plant-Prokaryote DOE project	Iron-sulfur cluster assembly	Cysteine desulfurase (EC 2.8.1.7), IscS subfamily		14.1565	25.6955		0.00141565	0.00256955		0.550931
Phages, Prophages, Transposable elements, Plasmids	Pathogenicity islands	Staphylococcal pathogenicity islands SaPI	SSU ribosomal protein S18p		14.1565	4.75843		0.00141565	0.000475843		2.97503
Protein Metabolism	Protein biosynthesis	Ribosome activity modulation	Ribosome hibernation protein YhbH		14.1565	0		0.00141565	0		#DIV/0!
Protein Metabolism	Protein biosynthesis	Ribosome SSU bacterial	SSU ribosomal protein S10p (S20e)		14.1565	0		0.00141565	0		#DIV/0!
Protein Metabolism	Protein biosynthesis	Ribosome SSU bacterial	SSU ribosomal protein S18p		14.1565	4.75843		0.00141565	0.000475843		2.97503
RNA Metabolism	RNA processing and modification	mnm5U34 biosynthesis bacteria	tRNA (5-methylaminomethyl-2-thiouridylate)-methyltransferase (EC 2.1.1.61)		14.1565	0		0.00141565	0		#DIV/0!
RNA Metabolism	RNA processing and modification	mnm5U34 biosynthesis bacteria	Cysteine desulfurase (EC 2.8.1.7), IscS subfamily		14.1565	25.6955		0.00141565	0.00256955		0.550931
RNA Metabolism	RNA processing and modification	RNA methylation	tRNA (5-methylaminomethyl-2-thiouridylate)-methyltransferase (EC 2.1.1.61)		14.1565	0		0.00141565	0		#DIV/0!
RNA Metabolism	RNA processing and modification	tRNA modification Archaea	Iron-sulfur cluster assembly scaffold protein IscU		14.1565	10.4686		0.00141565	0.00104686		1.35229
RNA Metabolism	RNA processing and modification	tRNA modification Archaea	Cysteine desulfurase (EC 2.8.1.7), IscS subfamily		14.1565	25.6955		0.00141565	0.00256955		0.550931
RNA Metabolism	RNA processing and modification	tRNA modification Bacteria	tRNA (5-methylaminomethyl-2-thiouridylate)-methyltransferase (EC 2.1.1.61)		14.1565	0		0.00141565	0		#DIV/0!
RNA Metabolism	RNA processing and modification	tRNA modification Bacteria	Iron-sulfur cluster assembly scaffold protein IscU		14.1565	10.4686		0.00141565	0.00104686		1.35229
RNA Metabolism	RNA processing and modification	tRNA modification Bacteria	Cysteine desulfurase (EC 2.8.1.7), IscS subfamily		14.1565	25.6955		0.00141565	0.00256955		0.550931
RNA Metabolism	RNA processing and modification	tRNA modification yeast mitochondrial	tRNA (5-methylaminomethyl-2-thiouridylate)-methyltransferase (EC 2.1.1.61)		14.1565	0		0.00141565	0		#DIV/0!
RNA Metabolism	RNA processing and modification	tRNAmodification position 34	tRNA (5-methylaminomethyl-2-thiouridylate)-methyltransferase (EC 2.1.1.61)		14.1565	0		0.00141565	0		#DIV/0!
RNA Metabolism	RNA processing and modification	Wyeosine-MimG Biosynthesis	Iron-sulfur cluster assembly scaffold protein IscU		14.1565	10.4686		0.00141565	0.00104686		1.35229
Stress Response	Acid stress	Acid resistance mechanisms	Biosynthetic arginine decarboxylase (EC 4.1.1.19)		14.1565	0		0.00141565	0		#DIV/0!
Sulfur Metabolism	-	Sulfur oxidation	Sulfite oxidase		14.1565	22.8405		0.00141565	0.00228405		0.619797
Amino Acids and Derivatives	Histidine Metabolism	Histidine Biosynthesis	Imidazole glycerol phosphate synthase cyclase subunit (EC 4.1.3.-)		13.2127	5.71012		0.00132127	0.000571012		2.31391
Amino Acids and Derivatives	Lysine, threonine, methionine, and cysteine	Lysine Biosynthesis DAP Pathway	Dihydrodipicolinate synthase (EC 4.2.1.52)		13.2127	8.56518		0.00132127	0.000856518		1.54261
Amino Acids and Derivatives	Lysine, threonine, methionine, and cysteine	Methionine Biosynthesis	5,10-methylenetetrahydrofolate reductase (EC 1.5.1.20)		13.2127	0		0.00132127	0		#DIV/0!
Amino Acids and Derivatives	Arginine; urea cycle, polyamines	Polyamine Metabolism	Spermidine synthase (EC 2.5.1.16)		13.2127	2.85506		0.00132127	0.000285506		4.62782
Amino Acids and Derivatives	Proline and 4-hydroxyproline	Proline Synthesis	Gamma-glutamyl phosphate reductase (EC 1.2.1.41)		13.2127	12.3719		0.00132127	0.00123719		1.06796
Carbohydrates	Central carbohydrate metabolism	Dihydroxyacetone kinases	Phosphoenolpyruvate-dihydroxyacetone phosphotransferase (EC 2.7.1.121), dihydroxyacetone binding subunit DhaK		13.2127	2.85506		0.00132127	0.000285506		4.62782
Carbohydrates	One-carbon Metabolism	One-carbon metabolism by tetrahydropterines	5,10-methylenetetrahydrofolate reductase (EC 1.5.1.20)		13.2127	0		0.00132127	0		#DIV/0!
Carbohydrates	One-carbon Metabolism	Serine-glyoxylate cycle	5,10-methylenetetrahydrofolate reductase (EC 1.5.1.20)		13.2127	0		0.00132127	0		#DIV/0!
Cell Division and Cell Cycle	-	Bacterial Cytoskeleton	Cell division protein MraZ		13.2127	19.0337		0.00132127	0.00190337		0.694173
Cell Division and Cell Cycle	-	Macromolecular synthesis operon	DNA primase (EC 2.7.7.-)		13.2127	0.951687		0.00132127	9.51687e-05		13.8835
Clustering-based subsystems	Ribosome-related cluster	A Gammaproteobacteria Cluster Relating to Translation	Glutamyl-tRNA reductase (EC 1.2.1.70)		13.2127	0		0.00132127	0		#DIV/0!
Clustering-based subsystems	Ribosomal Protein L28P relates to a set of uncharacterized proteins	A Gram-positive cluster that relates ribosomal protein L28P to a set of uncharacterized proteins	LSU ribosomal protein L28p		13.2127	1.90337		0.00132127	0.000190337		6.94173
Clustering-based subsystems	-	Allophanate hydrolase 2 and Biotin carboxylase cluster	Biotin carboxyl carrier protein		13.2127	2.85506		0.00132127	0.000285506		4.62782
Clustering-based subsystems	-	Bacterial Cell Division	Cell division protein MraZ		13.2127	19.0337		0.00132127	0.00190337		0.694173
Clustering-based subsystems	Translation	CBSS-243265.1.peg.198	Transcription accessory protein (S1 RNA-binding domain)		13.2127	7.61349		0.00132127	0.000761349		1.73543
Clustering-based subsystems	-	CBSS-393131.3.peg.612	Transcription accessory protein (S1 RNA-binding domain)		13.2127	7.61349		0.00132127	0.000761349		1.73543
Clustering-based subsystems	-	Cell division-ribosomal stress proteins cluster	Transcription accessory protein (S1 RNA-binding domain)		13.2127	7.61349		0.00132127	0.000761349		1.73543
Clustering-based subsystems	-	RNA modification and chromosome partitioning cluster	tRNA uridine 5-carboxymethylaminomethyl modification enzyme GidA		13.2127	6.66181		0.00132127	0.000666181		1.98335
Cofactors, Vitamins, Prosthetic Groups, Pigments	Folate and pterines	5-FCL-like protein	5,10-methylenetetrahydrofolate reductase (EC 1.5.1.20)		13.2127	0		0.00132127	0		#DIV/0!
Cofactors, Vitamins, Prosthetic Groups, Pigments	Quinone cofactors	Coenzyme PQQ synthesis	Coenzyme PQQ synthesis protein B		13.2127	0		0.00132127	0		#DIV/0!
Cofactors, Vitamins, Prosthetic Groups, Pigments	Tetrapyrroles	Heme and Siroheme Biosynthesis	Glutamyl-tRNA reductase (EC 1.2.1.70)		13.2127	0		0.00132127	0		#DIV/0!
Cofactors, Vitamins, Prosthetic Groups, Pigments	Quinone cofactors	Pyrroloquinoline Quinone biosynthesis	Coenzyme PQQ synthesis protein B		13.2127	0		0.00132127	0		#DIV/0!
Cofactors, Vitamins, Prosthetic Groups, Pigments	Folate and pterines	YgfZ	5,10-methylenetetrahydrofolate reductase (EC 1.5.1.20)		13.2127	0		0.00132127	0		#DIV/0!
Cofactors, Vitamins, Prosthetic Groups, Pigments	Folate and pterines	YgfZ	Phosphoribosylformylglycinamidine cyclo-ligase (EC 6.3.3.1)		13.2127	1.90337		0.00132127	0.000190337		6.94173
Cofactors, Vitamins, Prosthetic Groups, Pigments	Folate and pterines	YgfZ	Gamma-glutamyl phosphate reductase (EC 1.2.1.41)		13.2127	12.3719		0.00132127	0.00123719		1.06796
DNA Metabolism	DNA replication	DNA-replication	DNA primase (EC 2.7.7.-)		13.2127	0.951687		0.00132127	9.51687e-05		13.8835
Fatty Acids, Lipids, and Isoprenoids	Fatty acids	Fatty Acid Biosynthesis FASII	Biotin carboxyl carrier protein		13.2127	2.85506		0.00132127	0.000285506		4.62782
Miscellaneous	Plant-Prokaryote DOE project	COG0523	LSU ribosomal protein L28p		13.2127	1.90337		0.00132127	0.000190337		6.94173
Miscellaneous	Plant-Prokaryote DOE project	Iojap	Gamma-glutamyl phosphate reductase (EC 1.2.1.41)		13.2127	12.3719		0.00132127	0.00123719		1.06796
Miscellaneous	Plant-Prokaryote DOE project	PROSC	Gamma-glutamyl phosphate reductase (EC 1.2.1.41)		13.2127	12.3719		0.00132127	0.00123719		1.06796
Miscellaneous	Plant-Prokaryote DOE project	Scaffold proteins for [4Fe-4S] cluster assembly (MRP family)	Methionyl-tRNA synthetase (EC 6.1.1.10)		13.2127	3.80675		0.00132127	0.000380675		3.47087
Miscellaneous	-	ZZ gjo need homes	Transcription accessory protein (S1 RNA-binding domain)		13.2127	7.61349		0.00132127	0.000761349		1.73543
Nucleosides and Nucleotides	Purines	De Novo Purine Biosynthesis	Phosphoribosylformylglycinamidine cyclo-ligase (EC 6.3.3.1)		13.2127	1.90337		0.00132127	0.000190337		6.94173
Phages, Prophages, Transposable elements, Plasmids	Phages, Prophages	Phage replication	DNA primase (EC 2.7.7.-)		13.2127	0.951687		0.00132127	9.51687e-05		13.8835
Protein Metabolism	Protein biosynthesis	Ribosome LSU bacterial	LSU ribosomal protein L28p		13.2127	1.90337		0.00132127	0.000190337		6.94173
Protein Metabolism	Protein biosynthesis	tRNA aminoacylation, Met	Methionyl-tRNA synthetase (EC 6.1.1.10)		13.2127	3.80675		0.00132127	0.000380675		3.47087
Regulation and Cell signaling	-	Orphan regulatory proteins	Putative sensory histidine kinase YfhA		13.2127	11.4202		0.00132127	0.00114202		1.15696
Respiration	Electron donating reactions	Na(+)-translocating NADH-quinone oxidoreductase and rnf-like group of electron transport complexes	Na(+)-translocating NADH-quinone reductase subunit D (EC 1.6.5.-)		13.2127	2.85506		0.00132127	0.000285506		4.62782
RNA Metabolism	RNA processing and modification	16S rRNA modification within P site of ribosome	Cell division protein MraZ		13.2127	19.0337		0.00132127	0.00190337		0.694173
RNA Metabolism	RNA processing and modification	mnm5U34 biosynthesis bacteria	tRNA uridine 5-carboxymethylaminomethyl modification enzyme GidA		13.2127	6.66181		0.00132127	0.000666181		1.98335
RNA Metabolism	RNA processing and modification	tRNA modification Bacteria	tRNA uridine 5-carboxymethylaminomethyl modification enzyme GidA		13.2127	6.66181		0.00132127	0.000666181		1.98335
RNA Metabolism	RNA processing and modification	tRNA modification yeast mitochondrial	tRNA uridine 5-carboxymethylaminomethyl modification enzyme GidA		13.2127	6.66181		0.00132127	0.000666181		1.98335
RNA Metabolism	RNA processing and modification	tRNAmodification position 34	tRNA uridine 5-carboxymethylaminomethyl modification enzyme GidA		13.2127	6.66181		0.00132127	0.000666181		1.98335
Amino Acids and Derivatives	Lysine, threonine, methionine, and cysteine	Lysine Biosynthesis DAP Pathway	2,3,4,5-tetrahydropyridine-2,6-dicarboxylate N-succinyltransferase (EC 2.3.1.117)		12.2689	4.75843		0.00122689	0.000475843		2.57836
Amino Acids and Derivatives	Lysine, threonine, methionine, and cysteine	Lysine Biosynthesis DAP Pathway	Aspartate-semialdehyde dehydrogenase (EC 1.2.1.11)		12.2689	8.56518		0.00122689	0.000856518		1.43242
Amino Acids and Derivatives	Lysine, threonine, methionine, and cysteine	Lysine fermentation	Acetate kinase (EC 2.7.2.1)		12.2689	2.85506		0.00122689	0.000285506		4.29726
Amino Acids and Derivatives	Lysine, threonine, methionine, and cysteine	Methionine Biosynthesis	Homoserine dehydrogenase (EC 1.1.1.3)		12.2689	4.75843		0.00122689	0.000475843		2.57836
Amino Acids and Derivatives	Lysine, threonine, methionine, and cysteine	Threonine anaerobic catabolism gene cluster	Acetate kinase (EC 2.7.2.1)		12.2689	2.85506		0.00122689	0.000285506		4.29726
Amino Acids and Derivatives	Lysine, threonine, methionine, and cysteine	Threonine and Homoserine Biosynthesis	Homoserine dehydrogenase (EC 1.1.1.3)		12.2689	4.75843		0.00122689	0.000475843		2.57836
Amino Acids and Derivatives	Lysine, threonine, methionine, and cysteine	Threonine and Homoserine Biosynthesis	Aspartate-semialdehyde dehydrogenase (EC 1.2.1.11)		12.2689	8.56518		0.00122689	0.000856518		1.43242
Carbohydrates	Central carbohydrate metabolism	Entner-Doudoroff Pathway	Glucose-6-phosphate 1-dehydrogenase (EC 1.1.1.49)		12.2689	4.75843		0.00122689	0.000475843		2.57836
Carbohydrates	Sugar alcohols	Ethanolamine utilization	Acetate kinase (EC 2.7.2.1)		12.2689	2.85506		0.00122689	0.000285506		4.29726
Carbohydrates	Fermentation	Fermentations: Lactate	Acetate kinase (EC 2.7.2.1)		12.2689	2.85506		0.00122689	0.000285506		4.29726
Carbohydrates	Fermentation	Fermentations: Mixed acid	Acetate kinase (EC 2.7.2.1)		12.2689	2.85506		0.00122689	0.000285506		4.29726
Carbohydrates	Sugar alcohols	Glycerol and Glycerol-3-phosphate Uptake and Utilization	Glycerol-3-phosphate ABC transporter, permease protein UgpA (TC 3.A.1.1.3)		12.2689	0		0.00122689	0		#DIV/0!
Carbohydrates	Monosaccharides	Mannose Metabolism	Phosphomannomutase (EC 5.4.2.8)		12.2689	5.71012		0.00122689	0.000571012		2.14863
Carbohydrates	Central carbohydrate metabolism	Pentose phosphate pathway	Glucose-6-phosphate 1-dehydrogenase (EC 1.1.1.49)		12.2689	4.75843		0.00122689	0.000475843		2.57836
Carbohydrates	Central carbohydrate metabolism	Pyruvate metabolism I: anaplerotic reactions, PEP	Oxaloacetate decarboxylase beta chain (EC 4.1.1.3)		12.2689	0		0.00122689	0		#DIV/0!
Carbohydrates	Central carbohydrate metabolism	Pyruvate metabolism II: acetyl-CoA, acetogenesis from pyruvate	Acetate kinase (EC 2.7.2.1)		12.2689	2.85506		0.00122689	0.000285506		4.29726
Carbohydrates	-	Sugar utilization in Thermotogales	Glycerol-3-phosphate ABC transporter, permease protein UgpA (TC 3.A.1.1.3)		12.2689	0		0.00122689	0		#DIV/0!
Carbohydrates	-	Sugar utilization in Thermotogales	Glucose-6-phosphate 1-dehydrogenase (EC 1.1.1.49)		12.2689	4.75843		0.00122689	0.000475843		2.57836
Cell Wall and Capsule	Capsular and extracellular polysacchrides	Alginate metabolism	Phosphomannomutase (EC 5.4.2.8)		12.2689	5.71012		0.00122689	0.000571012		2.14863
Cell Wall and Capsule	Gram-Negative cell wall components	Lipopolysaccharide assembly	Probable component of the lipoprotein assembly complex (forms a complex with YaeT, YfgL, and NlpB)		12.2689	0		0.00122689	0		#DIV/0!
Cell Wall and Capsule	Gram-Negative cell wall components	Lipopolysaccharide assembly	Outer membrane lipoprotein carrier protein LolA		12.2689	1.90337		0.00122689	0.000190337		6.44589
Cell Wall and Capsule	Gram-Negative cell wall components	Lipoprotein sorting system	Outer membrane lipoprotein carrier protein LolA		12.2689	1.90337		0.00122689	0.000190337		6.44589
Cell Wall and Capsule	Gram-Negative cell wall components	Perosamine Synthesis Vibrio	Phosphomannomutase (EC 5.4.2.8)		12.2689	5.71012		0.00122689	0.000571012		2.14863
Clustering-based subsystems	-	CBSS-176279.3.peg.868	LSU ribosomal protein L21p		12.2689	0		0.00122689	0		#DIV/0!
Clustering-based subsystems	Cytochrome biogenesis	CBSS-196164.1.peg.1690	Heme O synthase, protoheme IX farnesyltransferase (EC 2.5.1.-) COX10-CtaB		12.2689	5.71012		0.00122689	0.000571012		2.14863
Clustering-based subsystems	-	CBSS-224911.1.peg.435	Peptidase M23B precursor		12.2689	0		0.00122689	0		#DIV/0!
Clustering-based subsystems	-	CBSS-257314.1.peg.752	Acetate kinase (EC 2.7.2.1)		12.2689	2.85506		0.00122689	0.000285506		4.29726
Clustering-based subsystems	Clustering-based subsystems	CBSS-280355.3.peg.2835	DinG family ATP-dependent helicase YoaA		12.2689	5.71012		0.00122689	0.000571012		2.14863
Clustering-based subsystems	-	CBSS-316057.3.peg.563	Heme O synthase, protoheme IX farnesyltransferase (EC 2.5.1.-) COX10-CtaB		12.2689	5.71012		0.00122689	0.000571012		2.14863
Clustering-based subsystems	-	CBSS-87626.3.peg.3639	2-octaprenyl-3-methyl-6-methoxy-1,4-benzoquinol hydroxylase (EC 1.14.13.-)		12.2689	0		0.00122689	0		#DIV/0!
Clustering-based subsystems	tRNA sulfuration	CBSS-89187.3.peg.2957	Methionyl-tRNA formyltransferase (EC 2.1.2.9)		12.2689	0.951687		0.00122689	9.51687e-05		12.8918
Clustering-based subsystems	-	Conserved gene cluster associated with Met-tRNA formyltransferase	Methionyl-tRNA formyltransferase (EC 2.1.2.9)		12.2689	0.951687		0.00122689	9.51687e-05		12.8918
Cofactors, Vitamins, Prosthetic Groups, Pigments	Folate and pterines	Folate Biosynthesis	Dihydrofolate synthase (EC 6.3.2.12)		12.2689	0		0.00122689	0		#DIV/0!
Cofactors, Vitamins, Prosthetic Groups, Pigments	Folate and pterines	Folate Biosynthesis	Folylpolyglutamate synthase (EC 6.3.2.17)		12.2689	0		0.00122689	0		#DIV/0!
Cofactors, Vitamins, Prosthetic Groups, Pigments	Quinone cofactors	Ubiquinone Biosynthesis	2-octaprenyl-3-methyl-6-methoxy-1,4-benzoquinol hydroxylase (EC 1.14.13.-)		12.2689	0		0.00122689	0		#DIV/0!
Cofactors, Vitamins, Prosthetic Groups, Pigments	Folate and pterines	YgfZ-Iron	Heme O synthase, protoheme IX farnesyltransferase (EC 2.5.1.-) COX10-CtaB		12.2689	5.71012		0.00122689	0.000571012		2.14863
DNA Metabolism	DNA repair	DNA repair, bacterial	Endonuclease V (EC 3.1.21.7)		12.2689	0		0.00122689	0		#DIV/0!
DNA Metabolism	DNA repair	DNA repair, bacterial DinG and relatives	DinG family ATP-dependent helicase YoaA		12.2689	5.71012		0.00122689	0.000571012		2.14863
DNA Metabolism	DNA replication	DNA-replication	Holliday junction DNA helicase RuvB		12.2689	7.61349		0.00122689	0.000761349		1.61147
DNA Metabolism	DNA recombination	RuvABC plus a hypothetical	Holliday junction DNA helicase RuvB		12.2689	7.61349		0.00122689	0.000761349		1.61147
Fatty Acids, Lipids, and Isoprenoids	Fatty acids	Fatty Acid Biosynthesis FASII	Biotin carboxylase of acetyl-CoA carboxylase (EC 6.3.4.14)		12.2689	1.90337		0.00122689	0.000190337		6.44589
Membrane Transport	Protein secretion system, Type II	Predicted secretion system W clustering with cell division proteins	Peptidase M23B precursor		12.2689	0		0.00122689	0		#DIV/0!
Miscellaneous	Plant-Prokaryote DOE project	COG0523	LSU ribosomal protein L21p		12.2689	0		0.00122689	0		#DIV/0!
Miscellaneous	Plant-Prokaryote DOE project	Experimental-Ubiquinone BiosynthesisVDC	2-octaprenyl-3-methyl-6-methoxy-1,4-benzoquinol hydroxylase (EC 1.14.13.-)		12.2689	0		0.00122689	0		#DIV/0!
Miscellaneous	Plant-Prokaryote DOE project	Iojap	LSU ribosomal protein L21p		12.2689	0		0.00122689	0		#DIV/0!
Miscellaneous	Plant-Prokaryote DOE project	PROSC	Homoserine dehydrogenase (EC 1.1.1.3)		12.2689	4.75843		0.00122689	0.000475843		2.57836
Miscellaneous	Plant-Prokaryote DOE project	PROSC	Aspartate-semialdehyde dehydrogenase (EC 1.2.1.11)		12.2689	8.56518		0.00122689	0.000856518		1.43242
Phosphorus Metabolism	-	High affinity phosphate transporter and control of PHO regulon	Phosphate transport system permease protein PstC (TC 3.A.1.7.1)		12.2689	10.4686		0.00122689	0.00104686		1.17198
Phosphorus Metabolism	-	P uptake (cyanobacteria)	Phosphate transport system permease protein PstC (TC 3.A.1.7.1)		12.2689	10.4686		0.00122689	0.00104686		1.17198
Phosphorus Metabolism	-	Phosphate metabolism	NAD(P) transhydrogenase alpha subunit (EC 1.6.1.2)		12.2689	1.90337		0.00122689	0.000190337		6.44589
Phosphorus Metabolism	-	Phosphate metabolism	Phosphate transport system permease protein PstC (TC 3.A.1.7.1)		12.2689	10.4686		0.00122689	0.00104686		1.17198
Protein Metabolism	Protein degradation	Protein degradation	Leucyl/phenylalanyl-tRNA--protein transferase (EC 2.3.2.6)		12.2689	1.90337		0.00122689	0.000190337		6.44589
Protein Metabolism	Protein biosynthesis	Ribosome LSU bacterial	LSU ribosomal protein L21p		12.2689	0		0.00122689	0		#DIV/0!
Protein Metabolism	Protein biosynthesis	Translation initiation factors bacterial	Methionyl-tRNA formyltransferase (EC 2.1.2.9)		12.2689	0.951687		0.00122689	9.51687e-05		12.8918
Respiration	-	Formate hydrogenase	Formate hydrogenlyase subunit 4		12.2689	0		0.00122689	0		#DIV/0!
Respiration	-	Biogenesis of cytochrome c oxidases	Heme O synthase, protoheme IX farnesyltransferase (EC 2.5.1.-) COX10-CtaB		12.2689	5.71012		0.00122689	0.000571012		2.14863
Respiration	Sodium Ion-Coupled Energetics	Na+ translocating decarboxylases and related biotin-dependent enzymes	Oxaloacetate decarboxylase beta chain (EC 4.1.1.3)		12.2689	0		0.00122689	0		#DIV/0!
RNA Metabolism	RNA processing and modification	tRNA processing	Ribonuclease PH (EC 2.7.7.56)		12.2689	0		0.00122689	0		#DIV/0!
Stress Response	Heat shock	Heat shock dnaK gene cluster extended	Ribonuclease PH (EC 2.7.7.56)		12.2689	0		0.00122689	0		#DIV/0!
Amino Acids and Derivatives	Aromatic amino acids and derivatives	Chorismate: Intermediate for synthesis of Tryptophan, PAPA antibiotics, PABA, 3-hydroxyanthranilate and more.	Para-aminobenzoate synthase, aminase component (EC 2.6.1.85)		11.3252	0		0.00113252	0		#DIV/0!
Amino Acids and Derivatives	Aromatic amino acids and derivatives	Chorismate: Intermediate for synthesis of Tryptophan, PAPA antibiotics, PABA, 3-hydroxyanthranilate and more.	Anthranilate synthase, amidotransferase component (EC 4.1.3.27)		11.3252	4.75843		0.00113252	0.000475843		2.38002
Amino Acids and Derivatives	Aromatic amino acids and derivatives	Chorismate: Intermediate for synthesis of Tryptophan, PAPA antibiotics, PABA, 3-hydroxyanthranilate and more.	Para-aminobenzoate synthase, amidotransferase component (EC 2.6.1.85)		11.3252	4.75843		0.00113252	0.000475843		2.38002
Amino Acids and Derivatives	Lysine, threonine, methionine, and cysteine	Cysteine Biosynthesis	Sulfate adenylyltransferase subunit 1 (EC 2.7.7.4)		11.3252	0		0.00113252	0		#DIV/0!
Amino Acids and Derivatives	Aromatic amino acids and derivatives	Tryptophan synthesis	Anthranilate synthase, amidotransferase component (EC 4.1.3.27)		11.3252	4.75843		0.00113252	0.000475843		2.38002
Amino Acids and Derivatives	Aromatic amino acids and derivatives	Tryptophan synthesis	Para-aminobenzoate synthase, amidotransferase component (EC 2.6.1.85)		11.3252	4.75843		0.00113252	0.000475843		2.38002
Carbohydrates	Central carbohydrate metabolism	Pyruvate metabolism I: anaplerotic reactions, PEP	Oxaloacetate decarboxylase alpha chain (EC 4.1.1.3)		11.3252	0.951687		0.00113252	9.51687e-05		11.9001
Carbohydrates	One-carbon Metabolism	Serine-glyoxylate cycle	Succinate dehydrogenase iron-sulfur protein (EC 1.3.99.1)		11.3252	8.56518		0.00113252	0.000856518		1.32223
Carbohydrates	Central carbohydrate metabolism	TCA Cycle	Succinate dehydrogenase iron-sulfur protein (EC 1.3.99.1)		11.3252	8.56518		0.00113252	0.000856518		1.32223
Clustering-based subsystems	-	Bacterial Cell Division	GTP-binding protein Era		11.3252	0		0.00113252	0		#DIV/0!
Clustering-based subsystems	Probably GTP or GMP signaling related	CBSS-176299.4.peg.1292	GTP-binding protein Era		11.3252	0		0.00113252	0		#DIV/0!
Clustering-based subsystems	Clustering-based subsystems	CBSS-262719.3.peg.410	Adenylosuccinate synthetase (EC 6.3.4.4)		11.3252	3.80675		0.00113252	0.000380675		2.97503
Clustering-based subsystems	-	CBSS-316273.3.peg.227	Alpha-2-macroglobulin		11.3252	7.61349		0.00113252	0.000761349		1.48751
Clustering-based subsystems	-	CBSS-342610.3.peg.1794	Topoisomerase IV subunit B (EC 5.99.1.-)		11.3252	0		0.00113252	0		#DIV/0!
Clustering-based subsystems	-	Cluster co-expressed with butyrate metabolism cluster	Potassium uptake protein TrkH		11.3252	0		0.00113252	0		#DIV/0!
Clustering-based subsystems	Fatty acid metabolic cluster	COG1399	GTP-binding protein Era		11.3252	0		0.00113252	0		#DIV/0!
Clustering-based subsystems	Fatty acid metabolic cluster	COG1399	3-oxoacyl-[acyl-carrier-protein] synthase, KASIII (EC 2.3.1.41)		11.3252	1.90337		0.00113252	0.000190337		5.95006
Clustering-based subsystems	-	DNA replication cluster 1	DNA polymerase III beta subunit (EC 2.7.7.7)		11.3252	0		0.00113252	0		#DIV/0!
Clustering-based subsystems	-	Possible Ammonia conversion cluster	Para-aminobenzoate synthase, aminase component (EC 2.6.1.85)		11.3252	0		0.00113252	0		#DIV/0!
Clustering-based subsystems	-	Possible Ammonia conversion cluster	Para-aminobenzoate synthase, amidotransferase component (EC 2.6.1.85)		11.3252	4.75843		0.00113252	0.000475843		2.38002
Cofactors, Vitamins, Prosthetic Groups, Pigments	Folate and pterines	5-FCL-like protein	Succinate dehydrogenase iron-sulfur protein (EC 1.3.99.1)		11.3252	8.56518		0.00113252	0.000856518		1.32223
Cofactors, Vitamins, Prosthetic Groups, Pigments	Folate and pterines	Folate Biosynthesis	Para-aminobenzoate synthase, aminase component (EC 2.6.1.85)		11.3252	0		0.00113252	0		#DIV/0!
Cofactors, Vitamins, Prosthetic Groups, Pigments	Folate and pterines	Folate Biosynthesis	Para-aminobenzoate synthase, amidotransferase component (EC 2.6.1.85)		11.3252	4.75843		0.00113252	0.000475843		2.38002
Cofactors, Vitamins, Prosthetic Groups, Pigments	Folate and pterines	Folate Biosynthesis	GTP cyclohydrolase I (EC 3.5.4.16) type 2		11.3252	17.1304		0.00113252	0.00171304		0.661117
Cofactors, Vitamins, Prosthetic Groups, Pigments	Folate and pterines	Methanopterin biosynthesis2	GTP cyclohydrolase I (EC 3.5.4.16) type 2		11.3252	17.1304		0.00113252	0.00171304		0.661117
Cofactors, Vitamins, Prosthetic Groups, Pigments	NAD and NADP	NAD and NADP cofactor biosynthesis global	Nicotinamidase (EC 3.5.1.19)		11.3252	0		0.00113252	0		#DIV/0!
Cofactors, Vitamins, Prosthetic Groups, Pigments	NAD and NADP	NAD and NADP cofactor biosynthesis global	Nicotinate phosphoribosyltransferase (EC 2.4.2.11)		11.3252	6.66181		0.00113252	0.000666181		1.70002
Cofactors, Vitamins, Prosthetic Groups, Pigments	NAD and NADP	NAD and NADP cofactor biosynthesis global	Glutamine amidotransferase chain of NAD synthetase		11.3252	7.61349		0.00113252	0.000761349		1.48751
Cofactors, Vitamins, Prosthetic Groups, Pigments	NAD and NADP	NAD and NADP cofactor biosynthesis global	NAD synthetase (EC 6.3.1.5)		11.3252	7.61349		0.00113252	0.000761349		1.48751
Cofactors, Vitamins, Prosthetic Groups, Pigments	NAD and NADP	NAD regulation	Nicotinamidase (EC 3.5.1.19)		11.3252	0		0.00113252	0		#DIV/0!
Cofactors, Vitamins, Prosthetic Groups, Pigments	NAD and NADP	NAD regulation	Nicotinate phosphoribosyltransferase (EC 2.4.2.11)		11.3252	6.66181		0.00113252	0.000666181		1.70002
Cofactors, Vitamins, Prosthetic Groups, Pigments	NAD and NADP	NAD regulation	NAD synthetase (EC 6.3.1.5)		11.3252	7.61349		0.00113252	0.000761349		1.48751
Cofactors, Vitamins, Prosthetic Groups, Pigments	Folate and pterines	Pterin metabolism	GTP cyclohydrolase I (EC 3.5.4.16) type 2		11.3252	17.1304		0.00113252	0.00171304		0.661117
Cofactors, Vitamins, Prosthetic Groups, Pigments	Folate and pterines	Pterin metabolism 3	GTP cyclohydrolase I (EC 3.5.4.16) type 2		11.3252	17.1304		0.00113252	0.00171304		0.661117
Cofactors, Vitamins, Prosthetic Groups, Pigments	Riboflavin, FMN, FAD	riboflavin to FAD	Riboflavin synthase alpha chain (EC 2.5.1.9)		11.3252	0		0.00113252	0		#DIV/0!
Cofactors, Vitamins, Prosthetic Groups, Pigments	Riboflavin, FMN, FAD	Riboflavin, FMN and FAD metabolism	Riboflavin synthase alpha chain (EC 2.5.1.9)		11.3252	0		0.00113252	0		#DIV/0!
Cofactors, Vitamins, Prosthetic Groups, Pigments	Folate and pterines	YgfZ	Succinate dehydrogenase iron-sulfur protein (EC 1.3.99.1)		11.3252	8.56518		0.00113252	0.000856518		1.32223
DNA Metabolism	DNA replication	DNA topoisomerases, Type II, ATP-dependent	Topoisomerase IV subunit B (EC 5.99.1.-)		11.3252	0		0.00113252	0		#DIV/0!
DNA Metabolism	DNA replication	DNA-replication	DNA polymerase III beta subunit (EC 2.7.7.7)		11.3252	0		0.00113252	0		#DIV/0!
Fatty Acids, Lipids, and Isoprenoids	Fatty acids	Fatty Acid Biosynthesis FASII	3-oxoacyl-[acyl-carrier-protein] synthase, KASIII (EC 2.3.1.41)		11.3252	1.90337		0.00113252	0.000190337		5.95006
Membrane Transport	ABC transporters	ABC transporter dipeptide (TC 3.A.1.5.2)	Dipeptide transport ATP-binding protein DppD (TC 3.A.1.5.2)		11.3252	1.90337		0.00113252	0.000190337		5.95006
Miscellaneous	Plant-Prokaryote DOE project	COG0523	GTP cyclohydrolase I (EC 3.5.4.16) type 2		11.3252	17.1304		0.00113252	0.00171304		0.661117
Miscellaneous	Plant-Prokaryote DOE project	COG1565	GTP cyclohydrolase I (EC 3.5.4.16) type 2		11.3252	17.1304		0.00113252	0.00171304		0.661117
Miscellaneous	Plant-Prokaryote DOE project	COG3146 experimental	GTP cyclohydrolase I (EC 3.5.4.16) type 2		11.3252	17.1304		0.00113252	0.00171304		0.661117
Miscellaneous	Plant-Prokaryote DOE project	Competence or DNA damage-inducible protein CinA and related protein families	tmRNA-binding protein SmpB		11.3252	0		0.00113252	0		#DIV/0!
Miscellaneous	Plant-Prokaryote DOE project	Experimental-PTPS	GTP cyclohydrolase I (EC 3.5.4.16) type 2		11.3252	17.1304		0.00113252	0.00171304		0.661117
Miscellaneous	Plant-Prokaryote DOE project	Experimental-Ubiquinone BiosynthesisVDC	Para-aminobenzoate synthase, aminase component (EC 2.6.1.85)		11.3252	0		0.00113252	0		#DIV/0!
Miscellaneous	Plant-Prokaryote DOE project	Iojap	Nicotinamidase (EC 3.5.1.19)		11.3252	0		0.00113252	0		#DIV/0!
Miscellaneous	Plant-Prokaryote DOE project	Niacin-Choline transport and metabolism	Nicotinamidase (EC 3.5.1.19)		11.3252	0		0.00113252	0		#DIV/0!
Nucleosides and Nucleotides	Purines	Purine conversions	Adenylosuccinate synthetase (EC 6.3.4.4)		11.3252	3.80675		0.00113252	0.000380675		2.97503
Phages, Prophages, Transposable elements, Plasmids	Pathogenicity islands	Staphylococcal pathogenicity islands SaPI	tmRNA-binding protein SmpB		11.3252	0		0.00113252	0		#DIV/0!
Potassium metabolism	-	Potassium homeostasis	Potassium uptake protein TrkH		11.3252	0		0.00113252	0		#DIV/0!
Protein Metabolism	Protein processing and modification	Inteins	intein-containing		11.3252	9.51687		0.00113252	0.000951687		1.19001
Protein Metabolism	Protein folding	Peptidyl-prolyl cis-trans isomerase	Peptidyl-prolyl cis-trans isomerase ppiB (EC 5.2.1.8)		11.3252	2.85506		0.00113252	0.000285506		3.9667
Protein Metabolism	Protein biosynthesis	Translation termination factors bacterial	tmRNA-binding protein SmpB		11.3252	0		0.00113252	0		#DIV/0!
Protein Metabolism	Protein biosynthesis	Trans-translation by stalled ribosomes	tmRNA-binding protein SmpB		11.3252	0		0.00113252	0		#DIV/0!
Protein Metabolism	Protein biosynthesis	tRNA aminoacylation, Gly	Glycyl-tRNA synthetase alpha chain (EC 6.1.1.14)		11.3252	0		0.00113252	0		#DIV/0!
Protein Metabolism	Protein biosynthesis	tRNA aminoacylation, Leu	Leucyl-tRNA synthetase (EC 6.1.1.4)		11.3252	3.80675		0.00113252	0.000380675		2.97503
Protein Metabolism	Protein biosynthesis	tRNA aminoacylation, Phe	Phenylalanyl-tRNA synthetase alpha chain (EC 6.1.1.20)		11.3252	0		0.00113252	0		#DIV/0!
Protein Metabolism	Protein biosynthesis	Universal GTPases	GTP-binding protein Era		11.3252	0		0.00113252	0		#DIV/0!
Regulation and Cell signaling	-	Zinc regulated enzymes	GTP cyclohydrolase I (EC 3.5.4.16) type 2		11.3252	17.1304		0.00113252	0.00171304		0.661117
Respiration	ATP synthases	F0F1-type ATP synthase	ATP synthase B chain (EC 3.6.3.14)		11.3252	1.90337		0.00113252	0.000190337		5.95006
Respiration	Electron donating reactions	Na(+)-translocating NADH-quinone oxidoreductase and rnf-like group of electron transport complexes	Electron transport complex protein RnfB		11.3252	0		0.00113252	0		#DIV/0!
Respiration	-	Formate hydrogenase	Formate hydrogenlyase subunit 3		11.3252	4.75843		0.00113252	0.000475843		2.38002
Respiration	-	Formate hydrogenase	Hydrogenase-4 component B (EC 1.-.-.-)		11.3252	4.75843		0.00113252	0.000475843		2.38002
Respiration	Sodium Ion-Coupled Energetics	Na+ translocating decarboxylases and related biotin-dependent enzymes	Oxaloacetate decarboxylase alpha chain (EC 4.1.1.3)		11.3252	0.951687		0.00113252	9.51687e-05		11.9001
Respiration	Electron donating reactions	Succinate dehydrogenase	Succinate dehydrogenase iron-sulfur protein (EC 1.3.99.1)		11.3252	8.56518		0.00113252	0.000856518		1.32223
RNA Metabolism	RNA processing and modification	Queuosine-Archaeosine Biosynthesis	Peptidyl-prolyl cis-trans isomerase ppiB (EC 5.2.1.8)		11.3252	2.85506		0.00113252	0.000285506		3.9667
RNA Metabolism	RNA processing and modification	Queuosine-Archaeosine Biosynthesis	GTP cyclohydrolase I (EC 3.5.4.16) type 2		11.3252	17.1304		0.00113252	0.00171304		0.661117
RNA Metabolism	RNA processing and modification	tRNA modification Archaea	GTP-binding protein Era		11.3252	0		0.00113252	0		#DIV/0!
Stress Response	Oxidative stress	Redox-dependent regulation of nucleus processes	Nicotinamidase (EC 3.5.1.19)		11.3252	0		0.00113252	0		#DIV/0!
Stress Response	Oxidative stress	Redox-dependent regulation of nucleus processes	Nicotinate phosphoribosyltransferase (EC 2.4.2.11)		11.3252	6.66181		0.00113252	0.000666181		1.70002
Stress Response	Heat shock	Heat shock dnaK gene cluster extended	tmRNA-binding protein SmpB		11.3252	0		0.00113252	0		#DIV/0!
Stress Response	Cold shock	Cold shock, CspA family of proteins	Cold shock protein CspC		11.3252	0		0.00113252	0		#DIV/0!
Sulfur Metabolism	Inorganic sulfur assimilation	Inorganic Sulfur Assimilation	Sulfate adenylyltransferase subunit 1 (EC 2.7.7.4)		11.3252	0		0.00113252	0		#DIV/0!
Virulence, Disease and Defense	Resistance to antibiotics and toxic compounds	Resistance to fluoroquinolones	Topoisomerase IV subunit B (EC 5.99.1.-)		11.3252	0		0.00113252	0		#DIV/0!
Amino Acids and Derivatives	Arginine; urea cycle, polyamines	Arginine Biosynthesis extended	Acetylornithine deacetylase (EC 3.5.1.16)		10.3814	0		0.00103814	0		#DIV/0!
Amino Acids and Derivatives	Branched-chain amino acids	Branched-Chain Amino Acid Biosynthesis	Acetolactate synthase small subunit (EC 2.2.1.6)		10.3814	7.61349		0.00103814	0.000761349		1.36355
Amino Acids and Derivatives	Aromatic amino acids and derivatives	Chorismate Synthesis	Chorismate mutase I (EC 5.4.99.5)		10.3814	0		0.00103814	0		#DIV/0!
Amino Acids and Derivatives	Aromatic amino acids and derivatives	Chorismate Synthesis	Prephenate dehydratase (EC 4.2.1.51)		10.3814	3.80675		0.00103814	0.000380675		2.72711
Amino Acids and Derivatives	Aromatic amino acids and derivatives	Chorismate: Intermediate for synthesis of Tryptophan, PAPA antibiotics, PABA, 3-hydroxyanthranilate and more.	Tryptophan synthase alpha chain (EC 4.2.1.20)		10.3814	4.75843		0.00103814	0.000475843		2.18169
Amino Acids and Derivatives	Lysine, threonine, methionine, and cysteine	Cysteine Biosynthesis	Phosphoadenylyl-sulfate reductase [thioredoxin] (EC 1.8.4.8)		10.3814	2.85506		0.00103814	0.000285506		3.63615
Amino Acids and Derivatives	Lysine, threonine, methionine, and cysteine	Lysine degradation	Lysine 2,3-aminomutase (EC 5.4.3.2)		10.3814	7.61349		0.00103814	0.000761349		1.36355
Amino Acids and Derivatives	Lysine, threonine, methionine, and cysteine	Lysine fermentation	Lysine 2,3-aminomutase (EC 5.4.3.2)		10.3814	7.61349		0.00103814	0.000761349		1.36355
Amino Acids and Derivatives	Lysine, threonine, methionine, and cysteine	Methionine Biosynthesis	O-acetylhomoserine sulfhydrylase (EC 2.5.1.49)		10.3814	8.56518		0.00103814	0.000856518		1.21205
Amino Acids and Derivatives	Lysine, threonine, methionine, and cysteine	Methionine Biosynthesis	O-succinylhomoserine sulfhydrylase (EC 2.5.1.48)		10.3814	8.56518		0.00103814	0.000856518		1.21205
Amino Acids and Derivatives	Lysine, threonine, methionine, and cysteine	Methionine Salvage	2,3-diketo-5-methylthiopentyl-1-phosphate enolase		10.3814	0		0.00103814	0		#DIV/0!
Amino Acids and Derivatives	Lysine, threonine, methionine, and cysteine	Methionine Salvage	2,3-diketo-5-methylthiopentyl-1-phosphate enolase-phosphatase (EC 3.1.3.77)		10.3814	0		0.00103814	0		#DIV/0!
Amino Acids and Derivatives	Aromatic amino acids and derivatives	Phenylalanine and Tyrosine Branches from Chorismate	Chorismate mutase I (EC 5.4.99.5)		10.3814	0		0.00103814	0		#DIV/0!
Amino Acids and Derivatives	Aromatic amino acids and derivatives	Phenylalanine and Tyrosine Branches from Chorismate	Prephenate dehydratase (EC 4.2.1.51)		10.3814	3.80675		0.00103814	0.000380675		2.72711
Amino Acids and Derivatives	Aromatic amino acids and derivatives	Tryptophan synthesis	Tryptophan synthase alpha chain (EC 4.2.1.20)		10.3814	4.75843		0.00103814	0.000475843		2.18169
Carbohydrates	Fermentation	Acetoin, butanediol metabolism	Acetolactate synthase small subunit (EC 2.2.1.6)		10.3814	7.61349		0.00103814	0.000761349		1.36355
Carbohydrates	-	Unknown carbohydrate utilization ( cluster Ydj )	Peptide methionine sulfoxide reductase MsrB (EC 1.8.4.12)		10.3814	11.4202		0.00103814	0.00114202		0.909036
Cell Division and Cell Cycle	-	Bacterial Cytoskeleton	Cell division protein FtsA		10.3814	7.61349		0.00103814	0.000761349		1.36355
Cell Wall and Capsule	Gram-Negative cell wall components	KDO2-Lipid A biosynthesis	Lipid-A-disaccharide synthase (EC 2.4.1.182)		10.3814	0		0.00103814	0		#DIV/0!
Cell Wall and Capsule	Gram-Negative cell wall components	Lipopolysaccharide assembly	Lipoprotein releasing system transmembrane protein LolC		10.3814	0		0.00103814	0		#DIV/0!
Cell Wall and Capsule	Gram-Negative cell wall components	Lipoprotein sorting system	Lipoprotein releasing system transmembrane protein LolC		10.3814	0		0.00103814	0		#DIV/0!
Cell Wall and Capsule	-	Peptidoglycan Biosynthesis	UDP-N-acetylglucosamine--N-acetylmuramyl-(pentapeptide) pyrophosphoryl-undecaprenol N-acetylglucosamine transferase (EC 2.4.1.227)		10.3814	0		0.00103814	0		#DIV/0!
Cell Wall and Capsule	-	Peptidoglycan biosynthesis--gjo	UDP-N-acetylmuramate:L-alanyl-gamma-D-glutamyl-meso-diaminopimelate ligase (EC 6.3.2.-)		10.3814	0		0.00103814	0		#DIV/0!
Cell Wall and Capsule	-	Recycling of Peptidoglycan Amino Acids	UDP-N-acetylmuramate:L-alanyl-gamma-D-glutamyl-meso-diaminopimelate ligase (EC 6.3.2.-)		10.3814	0		0.00103814	0		#DIV/0!
Clustering-based subsystems	-	Bacterial Cell Division	Cell division protein FtsA		10.3814	7.61349		0.00103814	0.000761349		1.36355
Clustering-based subsystems	Putative Isoquinoline 1-oxidoreductase subunit	CBSS-314267.3.peg.390	Isoquinoline 1-oxidoreductase alpha subunit (EC 1.3.99.16)		10.3814	10.4686		0.00103814	0.00104686		0.991676
Clustering-based subsystems	-	CBSS-320372.3.peg.6046	Aspartate carbamoyltransferase (EC 2.1.3.2)		10.3814	1.90337		0.00103814	0.000190337		5.45422
Clustering-based subsystems	-	CBSS-393121.3.peg.1913	DNA ligase (EC 6.5.1.2)		10.3814	2.85506		0.00103814	0.000285506		3.63615
Clustering-based subsystems	Isoprenoid/cell wall biosynthesis: PREDICTED UNDECAPRENYL DIPHOSPHATE PHOSPHATASE	CBSS-83331.1.peg.3039	Undecaprenyl pyrophosphate synthetase (EC 2.5.1.31)		10.3814	0.951687		0.00103814	9.51687e-05		10.9084
Clustering-based subsystems	Cell Division	Cell Division Cluster	UDP-N-acetylglucosamine--N-acetylmuramyl-(pentapeptide) pyrophosphoryl-undecaprenol N-acetylglucosamine transferase (EC 2.4.1.227)		10.3814	0		0.00103814	0		#DIV/0!
Clustering-based subsystems	Cell Division	Cell Division Cluster	Cell division protein FtsA		10.3814	7.61349		0.00103814	0.000761349		1.36355
Clustering-based subsystems	-	Glutaredoxin 3 containing cluster	Protein export cytoplasm chaperone protein (SecB, maintains protein to be exported in unfolded state)		10.3814	0		0.00103814	0		#DIV/0!
Cofactors, Vitamins, Prosthetic Groups, Pigments	Tetrapyrroles	Heme and Siroheme Biosynthesis	Porphobilinogen synthase (EC 4.2.1.24)		10.3814	4.75843		0.00103814	0.000475843		2.18169
Cofactors, Vitamins, Prosthetic Groups, Pigments	Lipoic acid	Lipoic acid metabolism	Lipoate synthase		10.3814	8.56518		0.00103814	0.000856518		1.21205
Cofactors, Vitamins, Prosthetic Groups, Pigments	NAD and NADP	NAD consumption	DNA ligase (EC 6.5.1.2)		10.3814	2.85506		0.00103814	0.000285506		3.63615
Cofactors, Vitamins, Prosthetic Groups, Pigments	Riboflavin, FMN, FAD	Riboflavin, FMN and FAD metabolism	5-amino-6-(5-phosphoribosylamino)uracil reductase (EC 1.1.1.193)		10.3814	0.951687		0.00103814	9.51687e-05		10.9084
Cofactors, Vitamins, Prosthetic Groups, Pigments	Folate and pterines	YgfZ	Aspartate carbamoyltransferase (EC 2.1.3.2)		10.3814	1.90337		0.00103814	0.000190337		5.45422
Cofactors, Vitamins, Prosthetic Groups, Pigments	Folate and pterines	YgfZ	Lipoate synthase		10.3814	8.56518		0.00103814	0.000856518		1.21205
DNA Metabolism	DNA repair	DNA Repair Base Excision	DNA ligase (EC 6.5.1.2)		10.3814	2.85506		0.00103814	0.000285506		3.63615
DNA Metabolism	DNA repair	DNA repair, bacterial MutL-MutS system	DNA mismatch repair protein MutS		10.3814	0.951687		0.00103814	9.51687e-05		10.9084
Fatty Acids, Lipids, and Isoprenoids	Isoprenoids	Isoprenoid Biosynthesis	Undecaprenyl pyrophosphate synthetase (EC 2.5.1.31)		10.3814	0.951687		0.00103814	9.51687e-05		10.9084
Fatty Acids, Lipids, and Isoprenoids	Isoprenoids	Polyprenyl Diphosphate Biosynthesis	Undecaprenyl pyrophosphate synthetase (EC 2.5.1.31)		10.3814	0.951687		0.00103814	9.51687e-05		10.9084
Membrane Transport	Protein translocation across cytoplasmic membrane	HtrA and Sec secretion	Protein export cytoplasm chaperone protein (SecB, maintains protein to be exported in unfolded state)		10.3814	0		0.00103814	0		#DIV/0!
Metabolism of Aromatic Compounds	Metabolism of central aromatic intermediates	Central meta-cleavage pathway of aromatic compound degradation	4-oxalocrotonate tautomerase (EC 5.3.2.-)		10.3814	13.3236		0.00103814	0.00133236		0.779174
Metabolism of Aromatic Compounds	Metabolism of central aromatic intermediates	N-heterocyclic aromatic compound degradation	Isoquinoline 1-oxidoreductase alpha subunit (EC 1.3.99.16)		10.3814	10.4686		0.00103814	0.00104686		0.991676
Miscellaneous	Plant-Prokaryote DOE project	At5g04520 AT1G06240	Peptide methionine sulfoxide reductase MsrB (EC 1.8.4.12)		10.3814	11.4202		0.00103814	0.00114202		0.909036
Miscellaneous	Plant-Prokaryote DOE project	COG0523	Carbon starvation protein A		10.3814	16.1787		0.00103814	0.00161787		0.641673
Miscellaneous	Plant-Prokaryote DOE project	COG1836	Undecaprenyl pyrophosphate synthetase (EC 2.5.1.31)		10.3814	0.951687		0.00103814	9.51687e-05		10.9084
Miscellaneous	Plant-Prokaryote DOE project	COG2302	UDP-N-acetylglucosamine--N-acetylmuramyl-(pentapeptide) pyrophosphoryl-undecaprenol N-acetylglucosamine transferase (EC 2.4.1.227)		10.3814	0		0.00103814	0		#DIV/0!
Miscellaneous	Plant-Prokaryote DOE project	COG2302	Cell division protein FtsA		10.3814	7.61349		0.00103814	0.000761349		1.36355
Miscellaneous	Plant-Prokaryote DOE project	Competence or DNA damage-inducible protein CinA and related protein families	Lipoate synthase		10.3814	8.56518		0.00103814	0.000856518		1.21205
Miscellaneous	Plant-Prokaryote DOE project	Omega-amidase	2,3-diketo-5-methylthiopentyl-1-phosphate enolase		10.3814	0		0.00103814	0		#DIV/0!
Miscellaneous	Plant-Prokaryote DOE project	Omega-amidase	2,3-diketo-5-methylthiopentyl-1-phosphate enolase-phosphatase (EC 3.1.3.77)		10.3814	0		0.00103814	0		#DIV/0!
Nitrogen Metabolism	-	Nitrogen fixation	Nitrogenase (molybdenum-iron) alpha chain (EC 1.18.6.1)		10.3814	0		0.00103814	0		#DIV/0!
Nucleosides and Nucleotides	Pyrimidines	De Novo Pyrimidine Synthesis	Aspartate carbamoyltransferase (EC 2.1.3.2)		10.3814	1.90337		0.00103814	0.000190337		5.45422
Phosphorus Metabolism	-	Phosphate metabolism	PhoQ		10.3814	0		0.00103814	0		#DIV/0!
Phosphorus Metabolism	-	Phosphate metabolism	response regulator in two-component regulatory system with PhoQ		10.3814	0		0.00103814	0		#DIV/0!
Protein Metabolism	Protein processing and modification	Peptide methionine sulfoxide reductase	Peptide methionine sulfoxide reductase MsrB (EC 1.8.4.12)		10.3814	11.4202		0.00103814	0.00114202		0.909036
Protein Metabolism	Protein biosynthesis	Ribosome SSU bacterial	SSU ribosomal protein S8p (S15Ae)		10.3814	0.951687		0.00103814	9.51687e-05		10.9084
Regulation and Cell signaling	-	The Chv regulatory system of Alphaproteobacteria	DNA-binding response regulator ChvI		10.3814	10.4686		0.00103814	0.00104686		0.991676
Regulation and Cell signaling	-	Zinc regulated enzymes	Porphobilinogen synthase (EC 4.2.1.24)		10.3814	4.75843		0.00103814	0.000475843		2.18169
Respiration	Electron donating reactions	Hydrogenases	NAD-reducing hydrogenase subunit HoxY (EC 1.12.1.2)		10.3814	0		0.00103814	0		#DIV/0!
Secondary Metabolism	Plant Hormones	Auxin biosynthesis	Tryptophan synthase alpha chain (EC 4.2.1.20)		10.3814	4.75843		0.00103814	0.000475843		2.18169
Secondary Metabolism	Plant Hormones	Auxin degradation	Peroxidase (EC 1.11.1.7)		10.3814	11.4202		0.00103814	0.00114202		0.909036
Stress Response	Oxidative stress	Oxidative stress	Peroxidase (EC 1.11.1.7)		10.3814	11.4202		0.00103814	0.00114202		0.909036
Stress Response	Oxidative stress	Protection from Reactive Oxygen Species	Peroxidase (EC 1.11.1.7)		10.3814	11.4202		0.00103814	0.00114202		0.909036
Stress Response	Oxidative stress	Regulation of Oxidative Stress Response	Peroxidase (EC 1.11.1.7)		10.3814	11.4202		0.00103814	0.00114202		0.909036
Stress Response	-	Carbon Starvation	Carbon starvation protein A		10.3814	16.1787		0.00103814	0.00161787		0.641673
Sulfur Metabolism	Inorganic sulfur assimilation	Inorganic Sulfur Assimilation	Adenylyl-sulfate reductase [thioredoxin] (EC 1.8.4.10)		10.3814	2.85506		0.00103814	0.000285506		3.63615
Sulfur Metabolism	Inorganic sulfur assimilation	Inorganic Sulfur Assimilation	Phosphoadenylyl-sulfate reductase [thioredoxin] (EC 1.8.4.8)		10.3814	2.85506		0.00103814	0.000285506		3.63615
Amino Acids and Derivatives	Aromatic amino acids and derivatives	Chorismate Synthesis	Shikimate 5-dehydrogenase I alpha (EC 1.1.1.25)		9.43765	0		0.000943765	0		#DIV/0!
Amino Acids and Derivatives	Aromatic amino acids and derivatives	Common Pathway For Synthesis of Aromatic Compounds (DAHP synthase to chorismate)	Shikimate 5-dehydrogenase I alpha (EC 1.1.1.25)		9.43765	0		0.000943765	0		#DIV/0!
Carbohydrates	Fermentation	Acetoin, butanediol metabolism	Acetoin dehydrogenase E1 component beta-subunit (EC 1.2.4.-)		9.43765	11.4202		0.000943765	0.00114202		0.826397
Carbohydrates	Central carbohydrate metabolism	Dehydrogenase complexes	Acetoin dehydrogenase E1 component beta-subunit (EC 1.2.4.-)		9.43765	11.4202		0.000943765	0.00114202		0.826397
Cell Wall and Capsule	Capsular and extracellular polysacchrides	dTDP-rhamnose synthesis	Glucose-1-phosphate thymidylyltransferase (EC 2.7.7.24)		9.43765	4.75843		0.000943765	0.000475843		1.98335
Cell Wall and Capsule	Capsular and extracellular polysacchrides	Rhamnose containing glycans	Glucose-1-phosphate thymidylyltransferase (EC 2.7.7.24)		9.43765	4.75843		0.000943765	0.000475843		1.98335
Clustering-based subsystems	-	CBSS-281090.3.peg.464	Shikimate 5-dehydrogenase I alpha (EC 1.1.1.25)		9.43765	0		0.000943765	0		#DIV/0!
Clustering-based subsystems	-	CBSS-316273.3.peg.448	FIG017823: ATPase, MoxR family		9.43765	0		0.000943765	0		#DIV/0!
Clustering-based subsystems	alpha-proteobacterial cluster of hypotheticals	CBSS-52598.3.peg.2843	FIG017823: ATPase, MoxR family		9.43765	0		0.000943765	0		#DIV/0!
Clustering-based subsystems	Phosphate metabolism	PhoR-PhoB two-component regulatory system	Phosphate ABC transporter, periplasmic phosphate-binding protein PstS (TC 3.A.1.7.1)		9.43765	15.227		0.000943765	0.0015227		0.619797
Cofactors, Vitamins, Prosthetic Groups, Pigments	Folate and pterines	5-FCL-like protein	Phosphoribosylaminoimidazolecarboxamide formyltransferase (EC 2.1.2.3)		9.43765	0.951687		0.000943765	9.51687e-05		9.91676
Cofactors, Vitamins, Prosthetic Groups, Pigments	Biotin	Biotin biosynthesis	8-amino-7-oxononanoate synthase (EC 2.3.1.47)		9.43765	2.85506		0.000943765	0.000285506		3.30559
Cofactors, Vitamins, Prosthetic Groups, Pigments	Tetrapyrroles	Heme and Siroheme Biosynthesis	Uroporphyrinogen III decarboxylase (EC 4.1.1.37)		9.43765	0		0.000943765	0		#DIV/0!
Fatty Acids, Lipids, and Isoprenoids	Phospholipids	Sphingolipid biosynthesis	8-amino-7-oxononanoate synthase (EC 2.3.1.47)		9.43765	2.85506		0.000943765	0.000285506		3.30559
Miscellaneous	Plant-Prokaryote DOE project	At2g33980 At1g28960	FIG017823: ATPase, MoxR family		9.43765	0		0.000943765	0		#DIV/0!
Miscellaneous	Plant-Prokaryote DOE project	At4g10620 At3g57180 At3g47450	Shikimate 5-dehydrogenase I alpha (EC 1.1.1.25)		9.43765	0		0.000943765	0		#DIV/0!
Miscellaneous	Plant-Prokaryote DOE project	Biotin biosynthesis Experimental	8-amino-7-oxononanoate synthase (EC 2.3.1.47)		9.43765	2.85506		0.000943765	0.000285506		3.30559
Nucleosides and Nucleotides	Purines	De Novo Purine Biosynthesis	IMP cyclohydrolase (EC 3.5.4.10)		9.43765	0.951687		0.000943765	9.51687e-05		9.91676
Nucleosides and Nucleotides	Purines	De Novo Purine Biosynthesis	Phosphoribosylaminoimidazolecarboxamide formyltransferase (EC 2.1.2.3)		9.43765	0.951687		0.000943765	9.51687e-05		9.91676
Nucleosides and Nucleotides	Purines	Purine conversions	Adenylate kinase (EC 2.7.4.3)		9.43765	2.85506		0.000943765	0.000285506		3.30559
Nucleosides and Nucleotides	Purines	Purine conversions	Adenine phosphoribosyltransferase (EC 2.4.2.7)		9.43765	4.75843		0.000943765	0.000475843		1.98335
Nucleosides and Nucleotides	Pyrimidines	pyrimidine conversions	Thioredoxin reductase (EC 1.8.1.9)		9.43765	27.5989		0.000943765	0.00275989		0.341957
Phosphorus Metabolism	-	High affinity phosphate transporter and control of PHO regulon	Phosphate ABC transporter, periplasmic phosphate-binding protein PstS (TC 3.A.1.7.1)		9.43765	15.227		0.000943765	0.0015227		0.619797
Phosphorus Metabolism	-	P uptake (cyanobacteria)	Phosphate ABC transporter, periplasmic phosphate-binding protein PstS (TC 3.A.1.7.1)		9.43765	15.227		0.000943765	0.0015227		0.619797
Phosphorus Metabolism	-	Phosphate metabolism	Phosphate ABC transporter, periplasmic phosphate-binding protein PstS (TC 3.A.1.7.1)		9.43765	15.227		0.000943765	0.0015227		0.619797
Protein Metabolism	Selenoproteins	Glycine reductase, sarcosine reductase and betaine reductase	Thioredoxin reductase (EC 1.8.1.9)		9.43765	27.5989		0.000943765	0.00275989		0.341957
Protein Metabolism	Protein biosynthesis	Ribosome LSU bacterial	LSU ribosomal protein L16p (L10e)		9.43765	4.75843		0.000943765	0.000475843		1.98335
Protein Metabolism	Protein biosynthesis	Ribosome LSU bacterial	LSU ribosomal protein L15p (L27Ae)		9.43765	9.51687		0.000943765	0.000951687		0.991676
Regulation and Cell signaling	-	cAMP signaling in bacteria	Adenine phosphoribosyltransferase (EC 2.4.2.7)		9.43765	4.75843		0.000943765	0.000475843		1.98335
RNA Metabolism	RNA processing and modification	Wyeosine-MimG Biosynthesis	Thioredoxin reductase (EC 1.8.1.9)		9.43765	27.5989		0.000943765	0.00275989		0.341957
Sulfur Metabolism	-	Thioredoxin-disulfide reductase	Thioredoxin reductase (EC 1.8.1.9)		9.43765	27.5989		0.000943765	0.00275989		0.341957
Amino Acids and Derivatives	Aromatic amino acids and derivatives	Chorismate Synthesis	3-dehydroquinate dehydratase II (EC 4.2.1.10)		8.49388	0		0.000849388	0		#DIV/0!
Amino Acids and Derivatives	Aromatic amino acids and derivatives	Chorismate Synthesis	Chorismate synthase (EC 4.2.3.5)		8.49388	8.56518		0.000849388	0.000856518		0.991676
Amino Acids and Derivatives	Aromatic amino acids and derivatives	Chorismate: Intermediate for synthesis of Tryptophan, PAPA antibiotics, PABA, 3-hydroxyanthranilate and more.	Indole-3-glycerol phosphate synthase (EC 4.1.1.48)		8.49388	0		0.000849388	0		#DIV/0!
Amino Acids and Derivatives	Aromatic amino acids and derivatives	Common Pathway For Synthesis of Aromatic Compounds (DAHP synthase to chorismate)	3-dehydroquinate dehydratase II (EC 4.2.1.10)		8.49388	0		0.000849388	0		#DIV/0!
Amino Acids and Derivatives	Aromatic amino acids and derivatives	Common Pathway For Synthesis of Aromatic Compounds (DAHP synthase to chorismate)	Chorismate synthase (EC 4.2.3.5)		8.49388	8.56518		0.000849388	0.000856518		0.991676
Amino Acids and Derivatives	Alanine, serine, and glycine	Glycine and Serine Utilization	Phosphoserine phosphatase (EC 3.1.3.3)		8.49388	0		0.000849388	0		#DIV/0!
Amino Acids and Derivatives	Alanine, serine, and glycine	Glycine and Serine Utilization	Phosphoserine aminotransferase (EC 2.6.1.52)		8.49388	3.80675		0.000849388	0.000380675		2.23127
Amino Acids and Derivatives	Lysine, threonine, methionine, and cysteine	Lysine Biosynthesis DAP Pathway	Diaminopimelate decarboxylase (EC 4.1.1.20)		8.49388	1.90337		0.000849388	0.000190337		4.46254
Amino Acids and Derivatives	Alanine, serine, and glycine	Serine Biosynthesis	Phosphoserine phosphatase (EC 3.1.3.3)		8.49388	0		0.000849388	0		#DIV/0!
Amino Acids and Derivatives	Alanine, serine, and glycine	Serine Biosynthesis	Phosphoserine aminotransferase (EC 2.6.1.52)		8.49388	3.80675		0.000849388	0.000380675		2.23127
Amino Acids and Derivatives	Aromatic amino acids and derivatives	Tryptophan synthesis	Indole-3-glycerol phosphate synthase (EC 4.1.1.48)		8.49388	0		0.000849388	0		#DIV/0!
Carbohydrates	CO2 fixation	CO2 uptake, carboxysome	Rubisco activation protein CbbQ		8.49388	2.85506		0.000849388	0.000285506		2.97503
Carbohydrates	Central carbohydrate metabolism	Glycolysis and Gluconeogenesis	Phosphoenolpyruvate synthase (EC 2.7.9.2)		8.49388	6.66181		0.000849388	0.000666181		1.27501
Carbohydrates	Central carbohydrate metabolism	Glycolysis and Gluconeogenesis, including Archaeal enzymes	Phosphoenolpyruvate synthase (EC 2.7.9.2)		8.49388	6.66181		0.000849388	0.000666181		1.27501
Carbohydrates	Di- and oligosaccharides	Maltose and Maltodextrin Utilization	Maltodextrin glucosidase (EC 3.2.1.20)		8.49388	7.61349		0.000849388	0.000761349		1.11564
Carbohydrates	Central carbohydrate metabolism	Methylglyoxal Metabolism	Hydroxyacylglutathione hydrolase (EC 3.1.2.6)		8.49388	6.66181		0.000849388	0.000666181		1.27501
Carbohydrates	Central carbohydrate metabolism	Pyruvate Alanine Serine Interconversions	Alanine dehydrogenase (EC 1.4.1.1)		8.49388	8.56518		0.000849388	0.000856518		0.991676
Carbohydrates	Central carbohydrate metabolism	Pyruvate metabolism I: anaplerotic reactions, PEP	Phosphoenolpyruvate synthase (EC 2.7.9.2)		8.49388	6.66181		0.000849388	0.000666181		1.27501
Carbohydrates	Central carbohydrate metabolism	Pyruvate metabolism II: acetyl-CoA, acetogenesis from pyruvate	Acetate permease ActP (cation/acetate symporter)		8.49388	9.51687		0.000849388	0.000951687		0.892508
Carbohydrates	-	Sugar utilization in Thermotogales	Maltodextrin glucosidase (EC 3.2.1.20)		8.49388	7.61349		0.000849388	0.000761349		1.11564
Cell Division and Cell Cycle	-	Macromolecular synthesis operon	YgjD/Kae1/Qri7 family, required for N6-threonylcarbamoyl adenosine t(6)A37 modification in tRNA		8.49388	0.951687		0.000849388	9.51687e-05		8.92508
Cell Division and Cell Cycle	-	YgjD and YeaZ	YgjD/Kae1/Qri7 family, required for N6-threonylcarbamoyl adenosine t(6)A37 modification in tRNA		8.49388	0.951687		0.000849388	9.51687e-05		8.92508
Cell Wall and Capsule	Gram-Negative cell wall components	Lipopolysaccharide assembly	Uncharacterized ABC transporter, permease component YrbE		8.49388	0		0.000849388	0		#DIV/0!
Cell Wall and Capsule	-	Peptidoglycan Biosynthesis	Phospho-N-acetylmuramoyl-pentapeptide-transferase (EC 2.7.8.13)		8.49388	0.951687		0.000849388	9.51687e-05		8.92508
Clustering-based subsystems	-	Bacterial RNA-metabolizing Zn-dependent hydrolases	YgjD/Kae1/Qri7 family, required for N6-threonylcarbamoyl adenosine t(6)A37 modification in tRNA		8.49388	0.951687		0.000849388	9.51687e-05		8.92508
Clustering-based subsystems	-	CBSS-228410.1.peg.134	Hydroxyacylglutathione hydrolase (EC 3.1.2.6)		8.49388	6.66181		0.000849388	0.000666181		1.27501
Clustering-based subsystems	Clustering-based subsystems	CBSS-280355.3.peg.2835	tRNA nucleotidyltransferase (EC 2.7.7.21) (EC 2.7.7.25)		8.49388	0		0.000849388	0		#DIV/0!
Clustering-based subsystems	Clustering-based subsystems	CBSS-292415.3.peg.2341	Hydroxyacylglutathione hydrolase (EC 3.1.2.6)		8.49388	6.66181		0.000849388	0.000666181		1.27501
Clustering-based subsystems	Hypothetical in Lysine biosynthetic cluster	CBSS-323850.3.peg.3269	Diaminopimelate decarboxylase (EC 4.1.1.20)		8.49388	1.90337		0.000849388	0.000190337		4.46254
Clustering-based subsystems	DNA polymerase III epsilon cluster	CBSS-342610.3.peg.1536	Hydroxyacylglutathione hydrolase (EC 3.1.2.6)		8.49388	6.66181		0.000849388	0.000666181		1.27501
Clustering-based subsystems	-	CBSS-393133.3.peg.2787	Thymidylate kinase (EC 2.7.4.9)		8.49388	1.90337		0.000849388	0.000190337		4.46254
Clustering-based subsystems	Fatty acid metabolic cluster	COG1399	LSU ribosomal protein L32p		8.49388	0		0.000849388	0		#DIV/0!
Clustering-based subsystems	Fatty acid metabolic cluster	COG1399	Thymidylate kinase (EC 2.7.4.9)		8.49388	1.90337		0.000849388	0.000190337		4.46254
Clustering-based subsystems	-	Conserved gene cluster associated with Met-tRNA formyltransferase	YgjD/Kae1/Qri7 family, required for N6-threonylcarbamoyl adenosine t(6)A37 modification in tRNA		8.49388	0.951687		0.000849388	9.51687e-05		8.92508
Clustering-based subsystems	-	EC49-61	Bis(5'-nucleosyl)-tetraphosphatase, symmetrical (EC 3.6.1.41)		8.49388	0		0.000849388	0		#DIV/0!
Cofactors, Vitamins, Prosthetic Groups, Pigments	Quinone cofactors	Coenzyme PQQ synthesis	Coenzyme PQQ synthesis protein C		8.49388	0		0.000849388	0		#DIV/0!
Cofactors, Vitamins, Prosthetic Groups, Pigments	Pyridoxine	Pyridoxin (Vitamin B6) Biosynthesis	Phosphoserine aminotransferase (EC 2.6.1.52)		8.49388	3.80675		0.000849388	0.000380675		2.23127
Cofactors, Vitamins, Prosthetic Groups, Pigments	Quinone cofactors	Pyrroloquinoline Quinone biosynthesis	Coenzyme PQQ synthesis protein C		8.49388	0		0.000849388	0		#DIV/0!
Cofactors, Vitamins, Prosthetic Groups, Pigments	Folate and pterines	YgfZ	Chorismate synthase (EC 4.2.3.5)		8.49388	8.56518		0.000849388	0.000856518		0.991676
DNA Metabolism	DNA repair	DNA repair, bacterial	Exodeoxyribonuclease VII large subunit (EC 3.1.11.6)		8.49388	0		0.000849388	0		#DIV/0!
DNA Metabolism	DNA repair	DNA repair, bacterial RecFOR pathway	ATP-dependent DNA helicase RecQ		8.49388	0.951687		0.000849388	9.51687e-05		8.92508
DNA Metabolism	DNA replication	DNA-replication	ATP-dependent DNA helicase RecQ		8.49388	0.951687		0.000849388	9.51687e-05		8.92508
Fatty Acids, Lipids, and Isoprenoids	-	Polyhydroxybutyrate metabolism	Polyhydroxyalkanoic acid synthase		8.49388	4.75843		0.000849388	0.000475843		1.78502
Membrane Transport	-	Ton and Tol transport systems	MotA/TolQ/ExbB proton channel family protein		8.49388	1.90337		0.000849388	0.000190337		4.46254
Metabolism of Aromatic Compounds	Peripheral pathways for catabolism of aromatic compounds	Quinate degradation	3-dehydroquinate dehydratase II (EC 4.2.1.10)		8.49388	0		0.000849388	0		#DIV/0!
Miscellaneous	Plant-Prokaryote DOE project	At2g33980 At1g28960	tRNA nucleotidyltransferase (EC 2.7.7.21) (EC 2.7.7.25)		8.49388	0		0.000849388	0		#DIV/0!
Miscellaneous	Plant-Prokaryote DOE project	At5g63420	YgjD/Kae1/Qri7 family, required for N6-threonylcarbamoyl adenosine t(6)A37 modification in tRNA		8.49388	0.951687		0.000849388	9.51687e-05		8.92508
Miscellaneous	Plant-Prokaryote DOE project	COG0523	LSU ribosomal protein L32p		8.49388	0		0.000849388	0		#DIV/0!
Miscellaneous	Plant-Prokaryote DOE project	YrdC-YciO-Sua5 protein family	YgjD/Kae1/Qri7 family, required for N6-threonylcarbamoyl adenosine t(6)A37 modification in tRNA		8.49388	0.951687		0.000849388	9.51687e-05		8.92508
Nucleosides and Nucleotides	Purines	De Novo Purine Biosynthesis	Adenylosuccinate lyase (EC 4.3.2.2)		8.49388	3.80675		0.000849388	0.000380675		2.23127
Nucleosides and Nucleotides	Purines	Purine conversions	Adenylosuccinate lyase (EC 4.3.2.2)		8.49388	3.80675		0.000849388	0.000380675		2.23127
Nucleosides and Nucleotides	Pyrimidines	pyrimidine conversions	Thymidylate kinase (EC 2.7.4.9)		8.49388	1.90337		0.000849388	0.000190337		4.46254
Protein Metabolism	Protein processing and modification	Protein Acetylation and Deacetylation in Bacteria	Acetate permease ActP (cation/acetate symporter)		8.49388	9.51687		0.000849388	0.000951687		0.892508
Protein Metabolism	Protein biosynthesis	Ribosome LSU bacterial	LSU ribosomal protein L32p		8.49388	0		0.000849388	0		#DIV/0!
Protein Metabolism	Protein biosynthesis	tRNA aminoacylation, Lys	Lysyl-tRNA synthetase (class II) (EC 6.1.1.6)		8.49388	0		0.000849388	0		#DIV/0!
Regulation and Cell signaling	-	DNA-binding regulatory proteins, strays	Hydrogen peroxide-inducible genes activator		8.49388	0		0.000849388	0		#DIV/0!
Respiration	Electron donating reactions	Na(+)-translocating NADH-quinone oxidoreductase and rnf-like group of electron transport complexes	Electron transport complex protein RnfC		8.49388	0		0.000849388	0		#DIV/0!
RNA Metabolism	RNA processing and modification	Polyadenylation bacterial	tRNA nucleotidyltransferase (EC 2.7.7.21) (EC 2.7.7.25)		8.49388	0		0.000849388	0		#DIV/0!
RNA Metabolism	RNA processing and modification	Queuosine-Archaeosine Biosynthesis	Peptidyl-prolyl cis-trans isomerase (EC 5.2.1.8)		8.49388	2.85506		0.000849388	0.000285506		2.97503
RNA Metabolism	RNA processing and modification	tRNA modification yeast cytoplasmic	YgjD/Kae1/Qri7 family, required for N6-threonylcarbamoyl adenosine t(6)A37 modification in tRNA		8.49388	0.951687		0.000849388	9.51687e-05		8.92508
RNA Metabolism	RNA processing and modification	tRNA modification yeast mitochondrial	YgjD/Kae1/Qri7 family, required for N6-threonylcarbamoyl adenosine t(6)A37 modification in tRNA		8.49388	0.951687		0.000849388	9.51687e-05		8.92508
RNA Metabolism	RNA processing and modification	tRNA nucleotidyltransferase	tRNA nucleotidyltransferase (EC 2.7.7.21) (EC 2.7.7.25)		8.49388	0		0.000849388	0		#DIV/0!
Stress Response	Oxidative stress	Glutathione: Non-redox reactions	Hydroxyacylglutathione hydrolase (EC 3.1.2.6)		8.49388	6.66181		0.000849388	0.000666181		1.27501
Stress Response	Oxidative stress	Oxidative stress	Hydrogen peroxide-inducible genes activator		8.49388	0		0.000849388	0		#DIV/0!
Sulfur Metabolism	-	Thioredoxin-disulfide reductase	Hydrogen peroxide-inducible genes activator		8.49388	0		0.000849388	0		#DIV/0!
Virulence, Disease and Defense	Resistance to antibiotics and toxic compounds	Cobalt-zinc-cadmium resistance	Cobalt-zinc-cadmium resistance protein CzcD		8.49388	0		0.000849388	0		#DIV/0!
Amino Acids and Derivatives	Proline and 4-hydroxyproline	A Hypothetical Protein Related to Proline Metabolism	Pyrroline-5-carboxylate reductase (EC 1.5.1.2)		7.55012	0.951687		0.000755012	9.51687e-05		7.93341
Amino Acids and Derivatives	Arginine; urea cycle, polyamines	Arginine Biosynthesis extended	N-succinyl-L,L-diaminopimelate desuccinylase (EC 3.5.1.18)		7.55012	0		0.000755012	0		#DIV/0!
Amino Acids and Derivatives	Arginine; urea cycle, polyamines	Arginine Biosynthesis extended	Argininosuccinate lyase (EC 4.3.2.1)		7.55012	1.90337		0.000755012	0.000190337		3.9667
Amino Acids and Derivatives	Aromatic amino acids and derivatives	Chorismate Synthesis	2-keto-3-deoxy-D-arabino-heptulosonate-7-phosphate synthase II (EC 2.5.1.54)		7.55012	0.951687		0.000755012	9.51687e-05		7.93341
Amino Acids and Derivatives	Aromatic amino acids and derivatives	Common Pathway For Synthesis of Aromatic Compounds (DAHP synthase to chorismate)	2-keto-3-deoxy-D-arabino-heptulosonate-7-phosphate synthase II (EC 2.5.1.54)		7.55012	0.951687		0.000755012	9.51687e-05		7.93341
Amino Acids and Derivatives	Lysine, threonine, methionine, and cysteine	Cysteine Biosynthesis	Sulfate adenylyltransferase subunit 2 (EC 2.7.7.4)		7.55012	9.51687		0.000755012	0.000951687		0.793341
Amino Acids and Derivatives	Alanine, serine, and glycine	Glycine and Serine Utilization	Seryl-tRNA synthetase (EC 6.1.1.11)		7.55012	3.80675		0.000755012	0.000380675		1.98335
Amino Acids and Derivatives	Histidine Metabolism	Histidine Biosynthesis	Histidinol dehydrogenase (EC 1.1.1.23)		7.55012	2.85506		0.000755012	0.000285506		2.64447
Amino Acids and Derivatives	Lysine, threonine, methionine, and cysteine	Lysine Biosynthesis DAP Pathway	N-succinyl-L,L-diaminopimelate desuccinylase (EC 3.5.1.18)		7.55012	0		0.000755012	0		#DIV/0!
Amino Acids and Derivatives	Lysine, threonine, methionine, and cysteine	Methionine Salvage	Methylthioribulose-1-phosphate dehydratase (EC 4.2.1.109)		7.55012	0		0.000755012	0		#DIV/0!
Amino Acids and Derivatives	Proline and 4-hydroxyproline	Proline Synthesis	Glutamate 5-kinase (EC 2.7.2.11)		7.55012	0		0.000755012	0		#DIV/0!
Amino Acids and Derivatives	Proline and 4-hydroxyproline	Proline Synthesis	Pyrroline-5-carboxylate reductase (EC 1.5.1.2)		7.55012	0.951687		0.000755012	9.51687e-05		7.93341
Amino Acids and Derivatives	Lysine, threonine, methionine, and cysteine	Threonine and Homoserine Biosynthesis	Threonine synthase (EC 4.2.3.1)		7.55012	12.3719		0.000755012	0.00123719		0.610262
Amino Acids and Derivatives	Arginine; urea cycle, polyamines	Urea decomposition	Urease alpha subunit (EC 3.5.1.5)		7.55012	6.66181		0.000755012	0.000666181		1.13334
Amino Acids and Derivatives	Arginine; urea cycle, polyamines	Urease subunits	Urease alpha subunit (EC 3.5.1.5)		7.55012	6.66181		0.000755012	0.000666181		1.13334
Carbohydrates	-	Lacto-N-Biose I and Galacto-N-Biose Metabolic Pathway	UDP-glucose 4-epimerase (EC 5.1.3.2)		7.55012	2.85506		0.000755012	0.000285506		2.64447
Carbohydrates	Di- and oligosaccharides	Lactose and Galactose Uptake and Utilization	UDP-glucose 4-epimerase (EC 5.1.3.2)		7.55012	2.85506		0.000755012	0.000285506		2.64447
Carbohydrates	-	Sugar utilization in Thermotogales	UDP-glucose 4-epimerase (EC 5.1.3.2)		7.55012	2.85506		0.000755012	0.000285506		2.64447
Cell Division and Cell Cycle	-	Bacterial Cytoskeleton	Chromosome (plasmid) partitioning protein ParA		7.55012	12.3719		0.000755012	0.00123719		0.610262
Cell Division and Cell Cycle	-	Two cell division clusters relating to chromosome partitioning	Chromosome (plasmid) partitioning protein ParA		7.55012	12.3719		0.000755012	0.00123719		0.610262
Cell Wall and Capsule	Capsular and extracellular polysacchrides	dTDP-rhamnose synthesis	dTDP-glucose 4,6-dehydratase (EC 4.2.1.46)		7.55012	10.4686		0.000755012	0.00104686		0.721219
Cell Wall and Capsule	Capsular and extracellular polysacchrides	Rhamnose containing glycans	UDP-glucose 4-epimerase (EC 5.1.3.2)		7.55012	2.85506		0.000755012	0.000285506		2.64447
Cell Wall and Capsule	Capsular and extracellular polysacchrides	Rhamnose containing glycans	dTDP-glucose 4,6-dehydratase (EC 4.2.1.46)		7.55012	10.4686		0.000755012	0.00104686		0.721219
Clustering-based subsystems	Lysine Biosynthesis	A Glutathione-dependent Thiol Reductase Associated with a Step in Lysine Biosynthesis	N-succinyl-L,L-diaminopimelate desuccinylase (EC 3.5.1.18)		7.55012	0		0.000755012	0		#DIV/0!
Clustering-based subsystems	-	Aerotolerance operon in Bacteroides and potentially orthologous operons in other organisms	MoxR-like ATPase in aerotolerance operon		7.55012	5.71012		0.000755012	0.000571012		1.32223
Clustering-based subsystems	-	CBSS-193567.1.peg.90	Pyrroline-5-carboxylate reductase (EC 1.5.1.2)		7.55012	0.951687		0.000755012	9.51687e-05		7.93341
Clustering-based subsystems	Biosynthesis of galactoglycans and related lipopolysacharides	CBSS-258594.1.peg.3339	Glycosyl transferase, group 1		7.55012	0		0.000755012	0		#DIV/0!
Clustering-based subsystems	-	CBSS-296591.1.peg.2330	UDP-glucose 4-epimerase (EC 5.1.3.2)		7.55012	2.85506		0.000755012	0.000285506		2.64447
Clustering-based subsystems	-	CBSS-296591.1.peg.2330	dTDP-glucose 4,6-dehydratase (EC 4.2.1.46)		7.55012	10.4686		0.000755012	0.00104686		0.721219
Clustering-based subsystems	-	CBSS-316057.3.peg.3521	Thiol peroxidase, Bcp-type (EC 1.11.1.15)		7.55012	0		0.000755012	0		#DIV/0!
Clustering-based subsystems	Translation	CBSS-326442.4.peg.1852	tRNA(Cytosine32)-2-thiocytidine synthetase		7.55012	0		0.000755012	0		#DIV/0!
Clustering-based subsystems	Translation	CBSS-326442.4.peg.1852	Seryl-tRNA synthetase (EC 6.1.1.11)		7.55012	3.80675		0.000755012	0.000380675		1.98335
Clustering-based subsystems	Translation	CBSS-326442.4.peg.1852	DNA-3-methyladenine glycosylase (EC 3.2.2.20)		7.55012	5.71012		0.000755012	0.000571012		1.32223
Clustering-based subsystems	Biosynthesis of galactoglycans and related lipopolysacharides	CBSS-376686.6.peg.291	Glycosyl transferase, group 1		7.55012	0		0.000755012	0		#DIV/0!
Clustering-based subsystems	-	CBSS-630.2.peg.3360	Pyrroline-5-carboxylate reductase (EC 1.5.1.2)		7.55012	0.951687		0.000755012	9.51687e-05		7.93341
Clustering-based subsystems	-	RNA modification and chromosome partitioning cluster	Chromosome (plasmid) partitioning protein ParA		7.55012	12.3719		0.000755012	0.00123719		0.610262
Cofactors, Vitamins, Prosthetic Groups, Pigments	Tetrapyrroles	Heme and Siroheme Biosynthesis	Porphobilinogen deaminase (EC 2.5.1.61)		7.55012	1.90337		0.000755012	0.000190337		3.9667
Cofactors, Vitamins, Prosthetic Groups, Pigments	Folate and pterines	Molybdenum cofactor biosynthesis	Molybdenum cofactor biosynthesis protein MoaB		7.55012	3.80675		0.000755012	0.000380675		1.98335
Cofactors, Vitamins, Prosthetic Groups, Pigments	Folate and pterines	YgfZ-Iron	Cytochrome c heme lyase subunit CcmF		7.55012	5.71012		0.000755012	0.000571012		1.32223
DNA Metabolism	DNA repair	DNA Repair Base Excision	ATP-dependent DNA ligase (EC 6.5.1.1)		7.55012	2.85506		0.000755012	0.000285506		2.64447
DNA Metabolism	DNA repair	DNA Repair Base Excision	DNA-3-methyladenine glycosylase (EC 3.2.2.20)		7.55012	5.71012		0.000755012	0.000571012		1.32223
DNA Metabolism	DNA replication	DNA replication, archaeal	ATP-dependent DNA ligase (EC 6.5.1.1)		7.55012	2.85506		0.000755012	0.000285506		2.64447
DNA Metabolism	DNA replication	Plasmid replication	Chromosome (plasmid) partitioning protein ParA		7.55012	12.3719		0.000755012	0.00123719		0.610262
DNA Metabolism	-	Restriction-Modification System	Type I restriction-modification system, restriction subunit R (EC 3.1.21.3)		7.55012	11.4202		0.000755012	0.00114202		0.661117
DNA Metabolism	-	Type I Restriction-Modification	Type I restriction-modification system, restriction subunit R (EC 3.1.21.3)		7.55012	11.4202		0.000755012	0.00114202		0.661117
Fatty Acids, Lipids, and Isoprenoids	-	Polyhydroxybutyrate metabolism	D-beta-hydroxybutyrate permease		7.55012	6.66181		0.000755012	0.000666181		1.13334
Miscellaneous	Plant-Prokaryote DOE project	At5g04520 AT1G06240	Thiol peroxidase, Bcp-type (EC 1.11.1.15)		7.55012	0		0.000755012	0		#DIV/0!
Miscellaneous	Plant-Prokaryote DOE project	Iojap	Glutamate 5-kinase (EC 2.7.2.11)		7.55012	0		0.000755012	0		#DIV/0!
Miscellaneous	Plant-Prokaryote DOE project	Iojap	ATP synthase C chain (EC 3.6.3.14)		7.55012	2.85506		0.000755012	0.000285506		2.64447
Miscellaneous	Plant-Prokaryote DOE project	Omega-amidase	Methylthioribulose-1-phosphate dehydratase (EC 4.2.1.109)		7.55012	0		0.000755012	0		#DIV/0!
Miscellaneous	Plant-Prokaryote DOE project	PROSC	Glutamate 5-kinase (EC 2.7.2.11)		7.55012	0		0.000755012	0		#DIV/0!
Miscellaneous	Plant-Prokaryote DOE project	PROSC	Pyrroline-5-carboxylate reductase (EC 1.5.1.2)		7.55012	0.951687		0.000755012	9.51687e-05		7.93341
Miscellaneous	Plant-Prokaryote DOE project	YggW	Glutamate 5-kinase (EC 2.7.2.11)		7.55012	0		0.000755012	0		#DIV/0!
Miscellaneous	Plant-Prokaryote DOE project	YggW	Pyrroline-5-carboxylate reductase (EC 1.5.1.2)		7.55012	0.951687		0.000755012	9.51687e-05		7.93341
Nitrogen Metabolism	-	Nitrate and nitrite ammonification	Assimilatory nitrate reductase large subunit (EC:1.7.99.4)		7.55012	0.951687		0.000755012	9.51687e-05		7.93341
Nucleosides and Nucleotides	Pyrimidines	Novel non-oxidative pathway of Uracil catabolism	Urease alpha subunit (EC 3.5.1.5)		7.55012	6.66181		0.000755012	0.000666181		1.13334
Protein Metabolism	Protein processing and modification	G3E family of P-loop GTPases (metallocenter biosynthesis)	Urease alpha subunit (EC 3.5.1.5)		7.55012	6.66181		0.000755012	0.000666181		1.13334
Protein Metabolism	Protein processing and modification	N-linked Glycosylation in Bacteria	UDP-glucose 4-epimerase (EC 5.1.3.2)		7.55012	2.85506		0.000755012	0.000285506		2.64447
Protein Metabolism	Protein biosynthesis	Ribosome LSU bacterial	LSU ribosomal protein L4p (L1e)		7.55012	4.75843		0.000755012	0.000475843		1.58668
Protein Metabolism	Protein biosynthesis	tRNA aminoacylation, Ser	Seryl-tRNA synthetase (EC 6.1.1.11)		7.55012	3.80675		0.000755012	0.000380675		1.98335
Respiration	ATP synthases	F0F1-type ATP synthase	ATP synthase C chain (EC 3.6.3.14)		7.55012	2.85506		0.000755012	0.000285506		2.64447
Respiration	-	Biogenesis of c-type cytochromes	Cytochrome c heme lyase subunit CcmF		7.55012	5.71012		0.000755012	0.000571012		1.32223
Respiration	Electron accepting reactions	Ubiquinone Menaquinone-cytochrome c reductase complexes	Ubiquinol-cytochrome C reductase iron-sulfur subunit (EC 1.10.2.2)		7.55012	0		0.000755012	0		#DIV/0!
RNA Metabolism	RNA processing and modification	Queuosine-Archaeosine Biosynthesis	NADPH-dependent 7-cyano-7-deazaguanine reductase (EC 1.7.1.-)		7.55012	4.75843		0.000755012	0.000475843		1.58668
RNA Metabolism	RNA processing and modification	RNA methylation	23S rRNA (guanosine-2'-O-) -methyltransferase rlmB (EC 2.1.1.-)		7.55012	0		0.000755012	0		#DIV/0!
RNA Metabolism	RNA processing and modification	rRNA modification Bacteria	23S rRNA (guanosine-2'-O-) -methyltransferase rlmB (EC 2.1.1.-)		7.55012	0		0.000755012	0		#DIV/0!
RNA Metabolism	RNA processing and modification	tRNA modification Archaea	Methylthioadenosine deaminase		7.55012	0		0.000755012	0		#DIV/0!
RNA Metabolism	RNA processing and modification	tRNA modification Archaea	tRNA(Cytosine32)-2-thiocytidine synthetase		7.55012	0		0.000755012	0		#DIV/0!
RNA Metabolism	RNA processing and modification	tRNA modification Bacteria	tRNA(Cytosine32)-2-thiocytidine synthetase		7.55012	0		0.000755012	0		#DIV/0!
RNA Metabolism	RNA processing and modification	tRNA modification Bacteria	NADPH-dependent 7-cyano-7-deazaguanine reductase (EC 1.7.1.-)		7.55012	4.75843		0.000755012	0.000475843		1.58668
Stress Response	Heat shock	Heat shock dnaK gene cluster extended	Heat-inducible transcription repressor HrcA		7.55012	0		0.000755012	0		#DIV/0!
Sulfur Metabolism	Inorganic sulfur assimilation	Inorganic Sulfur Assimilation	Sulfate adenylyltransferase subunit 2 (EC 2.7.7.4)		7.55012	9.51687		0.000755012	0.000951687		0.793341
Sulfur Metabolism	-	Thioredoxin-disulfide reductase	Thiol peroxidase, Bcp-type (EC 1.11.1.15)		7.55012	0		0.000755012	0		#DIV/0!
Virulence, Disease and Defense	Resistance to antibiotics and toxic compounds	Copper homeostasis	Cytochrome c heme lyase subunit CcmF		7.55012	5.71012		0.000755012	0.000571012		1.32223
Virulence, Disease and Defense	Bacteriocins, ribosomally synthesized antibacterial peptides	Tolerance to colicin E2	Conserved uncharacterized protein CreA		7.55012	0		0.000755012	0		#DIV/0!
Amino Acids and Derivatives	Alanine, serine, and glycine	Alanine biosynthesis	Iron binding protein IscA for iron-sulfur cluster assembly		6.60635	0		0.000660635	0		#DIV/0!
Amino Acids and Derivatives	Arginine; urea cycle, polyamines	Arginine and Ornithine Degradation	NADP-specific glutamate dehydrogenase (EC 1.4.1.4)		6.60635	7.61349		0.000660635	0.000761349		0.867716
Amino Acids and Derivatives	Arginine; urea cycle, polyamines	Arginine Biosynthesis extended	N-acetyl-gamma-glutamyl-phosphate reductase (EC 1.2.1.38)		6.60635	0.951687		0.000660635	9.51687e-05		6.94173
Amino Acids and Derivatives	Aromatic amino acids and derivatives	Chorismate Synthesis	3-dehydroquinate synthase (EC 4.2.3.4)		6.60635	1.90337		0.000660635	0.000190337		3.47087
Amino Acids and Derivatives	Aromatic amino acids and derivatives	Common Pathway For Synthesis of Aromatic Compounds (DAHP synthase to chorismate)	3-dehydroquinate synthase (EC 4.2.3.4)		6.60635	1.90337		0.000660635	0.000190337		3.47087
Amino Acids and Derivatives	Lysine, threonine, methionine, and cysteine	Cysteine Biosynthesis	Sulfate and thiosulfate import ATP-binding protein CysA (EC 3.6.3.25)		6.60635	3.80675		0.000660635	0.000380675		1.73543
Amino Acids and Derivatives	Glutamine, glutamate, aspartate, asparagine; ammonia assimilation	Glutamate dehydrogenases	NADP-specific glutamate dehydrogenase (EC 1.4.1.4)		6.60635	7.61349		0.000660635	0.000761349		0.867716
Amino Acids and Derivatives	Glutamine, glutamate, aspartate, asparagine; ammonia assimilation	Glutamine, Glutamate, Aspartate and Asparagine Biosynthesis	NADP-specific glutamate dehydrogenase (EC 1.4.1.4)		6.60635	7.61349		0.000660635	0.000761349		0.867716
Amino Acids and Derivatives	Alanine, serine, and glycine	Glycine and Serine Utilization	Glycine dehydrogenase [decarboxylating] (glycine cleavage system P1 protein) (EC 1.4.4.2)		6.60635	2.85506		0.000660635	0.000285506		2.31391
Amino Acids and Derivatives	Alanine, serine, and glycine	Glycine and Serine Utilization	D-3-phosphoglycerate dehydrogenase (EC 1.1.1.95)		6.60635	7.61349		0.000660635	0.000761349		0.867716
Amino Acids and Derivatives	Alanine, serine, and glycine	Glycine cleavage system	Glycine dehydrogenase [decarboxylating] (glycine cleavage system P1 protein) (EC 1.4.4.2)		6.60635	2.85506		0.000660635	0.000285506		2.31391
Amino Acids and Derivatives	Lysine, threonine, methionine, and cysteine	Methionine Salvage	5'-methylthioadenosine phosphorylase (EC 2.4.2.28)		6.60635	0		0.000660635	0		#DIV/0!
Amino Acids and Derivatives	Proline and 4-hydroxyproline	Proline Synthesis	NADP-specific glutamate dehydrogenase (EC 1.4.1.4)		6.60635	7.61349		0.000660635	0.000761349		0.867716
Amino Acids and Derivatives	Alanine, serine, and glycine	Serine Biosynthesis	D-3-phosphoglycerate dehydrogenase (EC 1.1.1.95)		6.60635	7.61349		0.000660635	0.000761349		0.867716
Carbohydrates	Fermentation	Acetyl-CoA fermentation to Butyrate	Acetoacetyl-CoA reductase (EC 1.1.1.36)		6.60635	2.85506		0.000660635	0.000285506		2.31391
Carbohydrates	Central carbohydrate metabolism	Glycolate, glyoxylate interconversions	Glycolate dehydrogenase (EC 1.1.99.14), subunit GlcD		6.60635	8.56518		0.000660635	0.000856518		0.771304
Carbohydrates	Central carbohydrate metabolism	Glyoxylate bypass	Malate dehydrogenase (EC 1.1.1.37)		6.60635	7.61349		0.000660635	0.000761349		0.867716
Carbohydrates	CO2 fixation	Photorespiration (oxidative C2 cycle)	Glycine dehydrogenase [decarboxylating] (glycine cleavage system P1 protein) (EC 1.4.4.2)		6.60635	2.85506		0.000660635	0.000285506		2.31391
Carbohydrates	CO2 fixation	Photorespiration (oxidative C2 cycle)	Glycolate dehydrogenase (EC 1.1.99.14), subunit GlcD		6.60635	8.56518		0.000660635	0.000856518		0.771304
Carbohydrates	One-carbon Metabolism	Serine-glyoxylate cycle	Acetoacetyl-CoA reductase (EC 1.1.1.36)		6.60635	2.85506		0.000660635	0.000285506		2.31391
Carbohydrates	One-carbon Metabolism	Serine-glyoxylate cycle	Malate dehydrogenase (EC 1.1.1.37)		6.60635	7.61349		0.000660635	0.000761349		0.867716
Carbohydrates	Central carbohydrate metabolism	TCA Cycle	Malate dehydrogenase (EC 1.1.1.37)		6.60635	7.61349		0.000660635	0.000761349		0.867716
Carbohydrates	Di- and oligosaccharides	Trehalose Biosynthesis	Trehalose synthase (EC 5.4.99.16)		6.60635	8.56518		0.000660635	0.000856518		0.771304
Cell Wall and Capsule	Gram-Negative cell wall components	KDO2-Lipid A biosynthesis	Acyl-[acyl-carrier-protein]--UDP-N-acetylglucosamine O-acyltransferase (EC 2.3.1.129)		6.60635	2.85506		0.000660635	0.000285506		2.31391
Cell Wall and Capsule	Gram-Negative cell wall components	Lipopolysaccharide assembly	Outer membrane chaperone Skp (OmpH) precursor		6.60635	0		0.000660635	0		#DIV/0!
Cell Wall and Capsule	Gram-Negative cell wall components	Major Outer Membrane Proteins	Outer membrane protein H precursor		6.60635	0		0.000660635	0		#DIV/0!
Cell Wall and Capsule	Gram-Negative cell wall components	Outer membrane	Outer membrane protein H precursor		6.60635	0		0.000660635	0		#DIV/0!
Clustering-based subsystems	-	Allophanate hydrolase 2 and Biotin carboxylase cluster	Biotin carboxylase (EC 6.3.4.14)		6.60635	0		0.000660635	0		#DIV/0!
Clustering-based subsystems	-	CBSS-176279.3.peg.868	LSU ribosomal protein L27p		6.60635	4.75843		0.000660635	0.000475843		1.38835
Clustering-based subsystems	-	CBSS-257314.1.peg.752	Adenine-specific methyltransferase (EC 2.1.1.72)		6.60635	0		0.000660635	0		#DIV/0!
Clustering-based subsystems	-	Shikimate kinase containing cluster	3-dehydroquinate synthase (EC 4.2.3.4)		6.60635	1.90337		0.000660635	0.000190337		3.47087
Cofactors, Vitamins, Prosthetic Groups, Pigments	Biotin	Biotin biosynthesis	Long-chain-fatty-acid--CoA ligase (EC 6.2.1.3)		6.60635	0		0.000660635	0		#DIV/0!
Cofactors, Vitamins, Prosthetic Groups, Pigments	Tetrapyrroles	Heme and Siroheme Biosynthesis	Coproporphyrinogen III oxidase, aerobic (EC 1.3.3.3)		6.60635	0		0.000660635	0		#DIV/0!
Cofactors, Vitamins, Prosthetic Groups, Pigments	Quinone cofactors	Menaquinone Biosynthesis via Futalosine -- gjo	4-hydroxybenzoate polyprenyltransferase (EC 2.5.1.-)		6.60635	0		0.000660635	0		#DIV/0!
Cofactors, Vitamins, Prosthetic Groups, Pigments	NAD and NADP	NAD and NADP cofactor biosynthesis global	Quinolinate phosphoribosyltransferase [decarboxylating] (EC 2.4.2.19)		6.60635	0.951687		0.000660635	9.51687e-05		6.94173
Cofactors, Vitamins, Prosthetic Groups, Pigments	NAD and NADP	NAD regulation	Quinolinate phosphoribosyltransferase [decarboxylating] (EC 2.4.2.19)		6.60635	0.951687		0.000660635	9.51687e-05		6.94173
Cofactors, Vitamins, Prosthetic Groups, Pigments	Pyridoxine	Pyridoxin (Vitamin B6) Biosynthesis	D-3-phosphoglycerate dehydrogenase (EC 1.1.1.95)		6.60635	7.61349		0.000660635	0.000761349		0.867716
Cofactors, Vitamins, Prosthetic Groups, Pigments	Quinone cofactors	Ubiquinone Biosynthesis	4-hydroxybenzoate polyprenyltransferase (EC 2.5.1.-)		6.60635	0		0.000660635	0		#DIV/0!
Cofactors, Vitamins, Prosthetic Groups, Pigments	Folate and pterines	YgfZ	Iron binding protein IscA for iron-sulfur cluster assembly		6.60635	0		0.000660635	0		#DIV/0!
DNA Metabolism	DNA repair	DNA Repair Base Excision	ATP-dependent DNA ligase (EC 6.5.1.1) clustered with Ku protein, LigD		6.60635	1.90337		0.000660635	0.000190337		3.47087
DNA Metabolism	DNA repair	Nonhomologous End-Joining in Bacteria	ATP-dependent DNA ligase (EC 6.5.1.1) clustered with Ku protein, LigD		6.60635	1.90337		0.000660635	0.000190337		3.47087
Fatty Acids, Lipids, and Isoprenoids	Fatty acids	Fatty Acid Biosynthesis FASII	Biotin carboxyl carrier protein of acetyl-CoA carboxylase		6.60635	2.85506		0.000660635	0.000285506		2.31391
Fatty Acids, Lipids, and Isoprenoids	Fatty acids	Fatty acid degradation regulons	Long-chain-fatty-acid--CoA ligase (EC 6.2.1.3)		6.60635	0		0.000660635	0		#DIV/0!
Fatty Acids, Lipids, and Isoprenoids	Fatty acids	Fatty acid metabolism cluster	Long-chain-fatty-acid--CoA ligase (EC 6.2.1.3)		6.60635	0		0.000660635	0		#DIV/0!
Fatty Acids, Lipids, and Isoprenoids	-	Polyhydroxybutyrate metabolism	Acetoacetyl-CoA reductase (EC 1.1.1.36)		6.60635	2.85506		0.000660635	0.000285506		2.31391
Metabolism of Aromatic Compounds	Peripheral pathways for catabolism of aromatic compounds	n-Phenylalkanoic acid degradation	Long-chain-fatty-acid--CoA ligase (EC 6.2.1.3)		6.60635	0		0.000660635	0		#DIV/0!
Miscellaneous	Plant-Prokaryote DOE project	COG0277	D-3-phosphoglycerate dehydrogenase (EC 1.1.1.95)		6.60635	7.61349		0.000660635	0.000761349		0.867716
Miscellaneous	Plant-Prokaryote DOE project	COG0523	LSU ribosomal protein L27p		6.60635	4.75843		0.000660635	0.000475843		1.38835
Miscellaneous	Plant-Prokaryote DOE project	COG1836	4-hydroxybenzoate polyprenyltransferase (EC 2.5.1.-)		6.60635	0		0.000660635	0		#DIV/0!
Miscellaneous	Plant-Prokaryote DOE project	COG3146 experimental	4-hydroxybenzoate polyprenyltransferase (EC 2.5.1.-)		6.60635	0		0.000660635	0		#DIV/0!
Miscellaneous	Plant-Prokaryote DOE project	Experimental-Ubiquinone BiosynthesisVDC	4-hydroxybenzoate polyprenyltransferase (EC 2.5.1.-)		6.60635	0		0.000660635	0		#DIV/0!
Miscellaneous	Plant-Prokaryote DOE project	Iojap	LSU ribosomal protein L27p		6.60635	4.75843		0.000660635	0.000475843		1.38835
Miscellaneous	Plant-Prokaryote DOE project	Iron-sulfur cluster assembly	Iron binding protein IscA for iron-sulfur cluster assembly		6.60635	0		0.000660635	0		#DIV/0!
Miscellaneous	Plant-Prokaryote DOE project	Omega-amidase	5'-methylthioadenosine phosphorylase (EC 2.4.2.28)		6.60635	0		0.000660635	0		#DIV/0!
Miscellaneous	Plant-Prokaryote DOE project	YrdC-YciO-Sua5 protein family	YciO family		6.60635	0		0.000660635	0		#DIV/0!
Miscellaneous	-	ZZ gjo need homes	Phosphocarrier protein kinase/phosphorylase, nitrogen regulation associated		6.60635	1.90337		0.000660635	0.000190337		3.47087
Nitrogen Metabolism	-	Nitrate and nitrite ammonification	Ferredoxin--nitrite reductase (EC 1.7.7.1)		6.60635	0		0.000660635	0		#DIV/0!
Phages, Prophages, Transposable elements, Plasmids	Transposable elements	CBSS-203122.12.peg.188	ComM-related protein		6.60635	1.90337		0.000660635	0.000190337		3.47087
Phages, Prophages, Transposable elements, Plasmids	Transposable elements	CBSS-203122.12.peg.188	MG(2+) CHELATASE FAMILY PROTEIN		6.60635	1.90337		0.000660635	0.000190337		3.47087
Phages, Prophages, Transposable elements, Plasmids	Phages, Prophages	Phage regulation of gene expression	Nudix hydrolase		6.60635	0		0.000660635	0		#DIV/0!
Potassium metabolism	-	Potassium homeostasis	Kup system potassium uptake protein		6.60635	0		0.000660635	0		#DIV/0!
Protein Metabolism	Protein biosynthesis	Ribosome LSU bacterial	LSU ribosomal protein L27p		6.60635	4.75843		0.000660635	0.000475843		1.38835
Protein Metabolism	Protein biosynthesis	tRNA aminoacylation, Pro	Prolyl-tRNA synthetase (EC 6.1.1.15)		6.60635	0		0.000660635	0		#DIV/0!
Regulation and Cell signaling	Regulation of virulence	BarA-UvrY(SirA) two-component regulatory system	23S rRNA (Uracil-5-) -methyltransferase RumA (EC 2.1.1.-)		6.60635	0		0.000660635	0		#DIV/0!
Respiration	Electron donating reactions	Na(+)-translocating NADH-quinone oxidoreductase and rnf-like group of electron transport complexes	Electron transport complex protein RnfA		6.60635	0.951687		0.000660635	9.51687e-05		6.94173
Respiration	Electron donating reactions	Hydrogenases	NAD-reducing hydrogenase subunit HoxU (EC 1.12.1.2)		6.60635	0.951687		0.000660635	9.51687e-05		6.94173
RNA Metabolism	RNA processing and modification	RNA methylation	23S rRNA (Uracil-5-) -methyltransferase RumA (EC 2.1.1.-)		6.60635	0		0.000660635	0		#DIV/0!
RNA Metabolism	RNA processing and modification	rRNA modification Bacteria	23S rRNA (Uracil-5-) -methyltransferase RumA (EC 2.1.1.-)		6.60635	0		0.000660635	0		#DIV/0!
RNA Metabolism	RNA processing and modification	tRNA modification Bacteria	Iron binding protein IscA for iron-sulfur cluster assembly		6.60635	0		0.000660635	0		#DIV/0!
Stress Response	Periplasmic Stress	Periplasmic Stress Response	Outer membrane protein H precursor		6.60635	0		0.000660635	0		#DIV/0!
Stress Response	Detoxification	Uptake of selenate and selenite	Sulfate and thiosulfate import ATP-binding protein CysA (EC 3.6.3.25)		6.60635	3.80675		0.000660635	0.000380675		1.73543
Sulfur Metabolism	Inorganic sulfur assimilation	Inorganic Sulfur Assimilation	3'(2'),5'-bisphosphate nucleotidase (EC 3.1.3.7)		6.60635	0		0.000660635	0		#DIV/0!
Sulfur Metabolism	Inorganic sulfur assimilation	Inorganic Sulfur Assimilation	Sulfate and thiosulfate import ATP-binding protein CysA (EC 3.6.3.25)		6.60635	3.80675		0.000660635	0.000380675		1.73543
Amino Acids and Derivatives	Branched-chain amino acids	Branched-Chain Amino Acid Biosynthesis	3-isopropylmalate dehydrogenase (EC 1.1.1.85)		5.66259	1.90337		0.000566259	0.000190337		2.97503
Amino Acids and Derivatives	Branched-chain amino acids	Branched-Chain Amino Acid Biosynthesis	Threonine dehydratase biosynthetic (EC 4.3.1.19)		5.66259	5.71012		0.000566259	0.000571012		0.991676
Amino Acids and Derivatives	Aromatic amino acids and derivatives	Chorismate: Intermediate for synthesis of Tryptophan, PAPA antibiotics, PABA, 3-hydroxyanthranilate and more.	Anthranilate phosphoribosyltransferase (EC 2.4.2.18)		5.66259	0		0.000566259	0		#DIV/0!
Amino Acids and Derivatives	Branched-chain amino acids	Leucine Biosynthesis	3-isopropylmalate dehydrogenase (EC 1.1.1.85)		5.66259	1.90337		0.000566259	0.000190337		2.97503
Amino Acids and Derivatives	Lysine, threonine, methionine, and cysteine	Lysine Biosynthesis DAP Pathway	Diaminopimelate epimerase (EC 5.1.1.7)		5.66259	0		0.000566259	0		#DIV/0!
Amino Acids and Derivatives	Lysine, threonine, methionine, and cysteine	Lysine Biosynthesis DAP Pathway	Dihydrodipicolinate reductase (EC 1.3.1.26)		5.66259	0.951687		0.000566259	9.51687e-05		5.95006
Amino Acids and Derivatives	Lysine, threonine, methionine, and cysteine	Methionine Salvage	1,2-dihydroxy-3-keto-5-methylthiopentene dioxygenase (EC 1.13.11.54)		5.66259	0		0.000566259	0		#DIV/0!
Amino Acids and Derivatives	Aromatic amino acids and derivatives	Tryptophan synthesis	Anthranilate phosphoribosyltransferase (EC 2.4.2.18)		5.66259	0		0.000566259	0		#DIV/0!
Carbohydrates	CO2 fixation	Calvin-Benson cycle	Ribose 5-phosphate isomerase B (EC 5.3.1.6)		5.66259	0		0.000566259	0		#DIV/0!
Carbohydrates	CO2 fixation	Calvin-Benson cycle	Phosphoglycerate kinase (EC 2.7.2.3)		5.66259	8.56518		0.000566259	0.000856518		0.661117
Carbohydrates	Monosaccharides	D-ribose utilization	Ribose 5-phosphate isomerase B (EC 5.3.1.6)		5.66259	0		0.000566259	0		#DIV/0!
Carbohydrates	Central carbohydrate metabolism	Entner-Doudoroff Pathway	Phosphoglycerate kinase (EC 2.7.2.3)		5.66259	8.56518		0.000566259	0.000856518		0.661117
Carbohydrates	Central carbohydrate metabolism	Glycolysis and Gluconeogenesis	Phosphoglycerate kinase (EC 2.7.2.3)		5.66259	8.56518		0.000566259	0.000856518		0.661117
Carbohydrates	Central carbohydrate metabolism	Glycolysis and Gluconeogenesis, including Archaeal enzymes	Phosphoglycerate kinase (EC 2.7.2.3)		5.66259	8.56518		0.000566259	0.000856518		0.661117
Carbohydrates	Di- and oligosaccharides	Maltose and Maltodextrin Utilization	Alpha-amylase (EC 3.2.1.1)		5.66259	0		0.000566259	0		#DIV/0!
Carbohydrates	Central carbohydrate metabolism	Pentose phosphate pathway	Ribose 5-phosphate isomerase B (EC 5.3.1.6)		5.66259	0		0.000566259	0		#DIV/0!
Carbohydrates	-	Sugar utilization in Thermotogales	Ribose 5-phosphate isomerase B (EC 5.3.1.6)		5.66259	0		0.000566259	0		#DIV/0!
Carbohydrates	Di- and oligosaccharides	Trehalose Biosynthesis	Alpha-amylase (EC 3.2.1.1)		5.66259	0		0.000566259	0		#DIV/0!
Cell Division and Cell Cycle	-	Bacterial Cytoskeleton	Septum site-determining protein MinD		5.66259	1.90337		0.000566259	0.000190337		2.97503
Cell Division and Cell Cycle	-	Two cell division clusters relating to chromosome partitioning	Segregation and condensation protein B		5.66259	0.951687		0.000566259	9.51687e-05		5.95006
Cell Wall and Capsule	Gram-Negative cell wall components	Lipopolysaccharide assembly	Outer membrane lipoprotein SmpA, a component of the essential YaeT outer-membrane protein assembly complex		5.66259	0		0.000566259	0		#DIV/0!
Cell Wall and Capsule	-	YjeE	COG3178: Predicted phosphotransferase related to Ser/Thr protein kinases		5.66259	2.85506		0.000566259	0.000285506		1.98335
Clustering-based subsystems	-	Bacterial Cell Division	Septum site-determining protein MinD		5.66259	1.90337		0.000566259	0.000190337		2.97503
Clustering-based subsystems	-	CBSS-176279.3.peg.868	COG0536: GTP-binding protein Obg		5.66259	2.85506		0.000566259	0.000285506		1.98335
Clustering-based subsystems	Cytochrome biogenesis	CBSS-196164.1.peg.461	Glutamate-1-semialdehyde aminotransferase (EC 5.4.3.8)		5.66259	5.71012		0.000566259	0.000571012		0.991676
Clustering-based subsystems	Clustering-based subsystems	CBSS-280355.3.peg.2835	Dihydrodipicolinate reductase (EC 1.3.1.26)		5.66259	0.951687		0.000566259	9.51687e-05		5.95006
Clustering-based subsystems	Hypothetical in Lysine biosynthetic cluster	CBSS-323850.3.peg.3269	Diaminopimelate epimerase (EC 5.1.1.7)		5.66259	0		0.000566259	0		#DIV/0!
Clustering-based subsystems	Choline bitartrate degradation, putative	CBSS-344610.3.peg.2335	3-isopropylmalate dehydrogenase (EC 1.1.1.85)		5.66259	1.90337		0.000566259	0.000190337		2.97503
Clustering-based subsystems	Lysine, threonine, methionine, and cysteine	CBSS-84588.1.peg.1247	Diaminopimelate epimerase (EC 5.1.1.7)		5.66259	0		0.000566259	0		#DIV/0!
Clustering-based subsystems	proteosome related	Cluster-based Subsystem Grouping Hypotheticals - perhaps Proteosome Related	Proteasome subunit beta (EC 3.4.25.1), bacterial		5.66259	0		0.000566259	0		#DIV/0!
Clustering-based subsystems	-	Conserved gene cluster associated with Met-tRNA formyltransferase	Ribosomal RNA small subunit methyltransferase B (EC 2.1.1.-)		5.66259	0		0.000566259	0		#DIV/0!
Clustering-based subsystems	-	EC49-61	ApaG protein		5.66259	0.951687		0.000566259	9.51687e-05		5.95006
Clustering-based subsystems	-	LMPTP YwlE cluster	Ribose 5-phosphate isomerase B (EC 5.3.1.6)		5.66259	0		0.000566259	0		#DIV/0!
Clustering-based subsystems	-	Ribonucleotide reductase cluster	Ribonucleotide reductase of class Ia (aerobic), beta subunit (EC 1.17.4.1)		5.66259	0		0.000566259	0		#DIV/0!
Cofactors, Vitamins, Prosthetic Groups, Pigments	Tetrapyrroles	Heme and Siroheme Biosynthesis	Glutamate-1-semialdehyde aminotransferase (EC 5.4.3.8)		5.66259	5.71012		0.000566259	0.000571012		0.991676
Cofactors, Vitamins, Prosthetic Groups, Pigments	Quinone cofactors	Ubiquinone Biosynthesis	Ubiquinone biosynthesis monooxygenase UbiB		5.66259	0.951687		0.000566259	9.51687e-05		5.95006
Cofactors, Vitamins, Prosthetic Groups, Pigments	Folate and pterines	YgfZ	Phosphoglycerate kinase (EC 2.7.2.3)		5.66259	8.56518		0.000566259	0.000856518		0.661117
DNA Metabolism	DNA repair	DNA Repair Base Excision	Ku domain protein		5.66259	5.71012		0.000566259	0.000571012		0.991676
DNA Metabolism	DNA repair	Nonhomologous End-Joining in Bacteria	Ku domain protein		5.66259	5.71012		0.000566259	0.000571012		0.991676
DNA Metabolism	-	Restriction-Modification System	Type I restriction-modification system, DNA-methyltransferase subunit M (EC 2.1.1.72)		5.66259	7.61349		0.000566259	0.000761349		0.743757
DNA Metabolism	-	Type I Restriction-Modification	Type I restriction-modification system, DNA-methyltransferase subunit M (EC 2.1.1.72)		5.66259	7.61349		0.000566259	0.000761349		0.743757
Fatty Acids, Lipids, and Isoprenoids	Phospholipids	Glycerolipid and Glycerophospholipid Metabolism in Bacteria	1-acyl-sn-glycerol-3-phosphate acyltransferase (EC 2.3.1.51)		5.66259	0.951687		0.000566259	9.51687e-05		5.95006
Miscellaneous	Plant-Prokaryote DOE project	At2g23840	Periplasmic thiol:disulfide oxidoreductase DsbB, required for DsbA reoxidation		5.66259	0		0.000566259	0		#DIV/0!
Miscellaneous	Plant-Prokaryote DOE project	At5g37530	Histidyl-tRNA synthetase (EC 6.1.1.21)		5.66259	4.75843		0.000566259	0.000475843		1.19001
Miscellaneous	Plant-Prokaryote DOE project	Experimental-Ubiquinone BiosynthesisVDC	Ubiquinone biosynthesis monooxygenase UbiB		5.66259	0.951687		0.000566259	9.51687e-05		5.95006
Miscellaneous	Plant-Prokaryote DOE project	Iojap	tRNA delta(2)-isopentenylpyrophosphate transferase (EC 2.5.1.8)		5.66259	0		0.000566259	0		#DIV/0!
Miscellaneous	Plant-Prokaryote DOE project	Iojap	COG0536: GTP-binding protein Obg		5.66259	2.85506		0.000566259	0.000285506		1.98335
Miscellaneous	Plant-Prokaryote DOE project	Iojap	Inorganic pyrophosphatase (EC 3.6.1.1)		5.66259	8.56518		0.000566259	0.000856518		0.661117
Miscellaneous	Plant-Prokaryote DOE project	Omega-amidase	1,2-dihydroxy-3-keto-5-methylthiopentene dioxygenase (EC 1.13.11.54)		5.66259	0		0.000566259	0		#DIV/0!
Miscellaneous	Plant-Prokaryote DOE project	PROSC	Glutamate-1-semialdehyde aminotransferase (EC 5.4.3.8)		5.66259	5.71012		0.000566259	0.000571012		0.991676
Miscellaneous	Plant-Prokaryote DOE project	YrdC-YciO-Sua5 protein family	Protein-N(5)-glutamine methyltransferase PrmB, methylates LSU ribosomal protein L3p		5.66259	0.951687		0.000566259	9.51687e-05		5.95006
Nitrogen Metabolism	-	Nitrogen fixation	Nitrogenase FeMo-cofactor synthesis FeS core scaffold and assembly protein NifB		5.66259	0		0.000566259	0		#DIV/0!
Nucleosides and Nucleotides	-	Hydantoin metabolism	Deacetylases, including yeast histone deacetylase and acetoin utilization protein		5.66259	0.951687		0.000566259	9.51687e-05		5.95006
Nucleosides and Nucleotides	-	Ribonucleotide reduction	Ribonucleotide reductase of class Ia (aerobic), beta subunit (EC 1.17.4.1)		5.66259	0		0.000566259	0		#DIV/0!
Phages, Prophages, Transposable elements, Plasmids	Transposable elements	CBSS-203122.12.peg.188	Segregation and condensation protein B		5.66259	0.951687		0.000566259	9.51687e-05		5.95006
Phosphorus Metabolism	-	Phosphate metabolism	Inorganic pyrophosphatase (EC 3.6.1.1)		5.66259	8.56518		0.000566259	0.000856518		0.661117
Protein Metabolism	Protein folding	Periplasmic disulfide interchange	Periplasmic thiol:disulfide oxidoreductase DsbB, required for DsbA reoxidation		5.66259	0		0.000566259	0		#DIV/0!
Protein Metabolism	Protein degradation	Proteasome archaeal	Proteasome subunit beta (EC 3.4.25.1), bacterial		5.66259	0		0.000566259	0		#DIV/0!
Protein Metabolism	Protein folding	Protein chaperones	DnaJ-class molecular chaperone CbpA		5.66259	11.4202		0.000566259	0.00114202		0.495838
Protein Metabolism	Protein biosynthesis	Ribosome LSU bacterial	LSU ribosomal protein L24p (L26e)		5.66259	5.71012		0.000566259	0.000571012		0.991676
Protein Metabolism	Protein biosynthesis	tRNA aminoacylation, His	Histidyl-tRNA synthetase (EC 6.1.1.21)		5.66259	4.75843		0.000566259	0.000475843		1.19001
Protein Metabolism	Protein biosynthesis	Universal GTPases	COG0536: GTP-binding protein Obg		5.66259	2.85506		0.000566259	0.000285506		1.98335
Protein Metabolism	Protein biosynthesis	Universal GTPases	GTP-binding and nucleic acid-binding protein YchF		5.66259	2.85506		0.000566259	0.000285506		1.98335
Respiration	Electron donating reactions	Respiratory Complex I	NADH-ubiquinone oxidoreductase chain E (EC 1.6.5.3)		5.66259	0.951687		0.000566259	9.51687e-05		5.95006
Respiration	-	Biogenesis of c-type cytochromes	Periplasmic thiol:disulfide oxidoreductase DsbB, required for DsbA reoxidation		5.66259	0		0.000566259	0		#DIV/0!
RNA Metabolism	RNA processing and modification	RNA methylation	Ribosomal RNA small subunit methyltransferase B (EC 2.1.1.-)		5.66259	0		0.000566259	0		#DIV/0!
RNA Metabolism	RNA processing and modification	rRNA modification Bacteria	Ribosomal RNA small subunit methyltransferase B (EC 2.1.1.-)		5.66259	0		0.000566259	0		#DIV/0!
RNA Metabolism	RNA processing and modification	tRNA modification Bacteria	tRNA delta(2)-isopentenylpyrophosphate transferase (EC 2.5.1.8)		5.66259	0		0.000566259	0		#DIV/0!
RNA Metabolism	RNA processing and modification	tRNA modification yeast cytoplasmic	tRNA delta(2)-isopentenylpyrophosphate transferase (EC 2.5.1.8)		5.66259	0		0.000566259	0		#DIV/0!
RNA Metabolism	RNA processing and modification	tRNA modification yeast mitochondrial	tRNA delta(2)-isopentenylpyrophosphate transferase (EC 2.5.1.8)		5.66259	0		0.000566259	0		#DIV/0!
RNA Metabolism	RNA processing and modification	tRNA processing	tRNA delta(2)-isopentenylpyrophosphate transferase (EC 2.5.1.8)		5.66259	0		0.000566259	0		#DIV/0!
Secondary Metabolism	Plant Hormones	Auxin biosynthesis	Anthranilate phosphoribosyltransferase (EC 2.4.2.18)		5.66259	0		0.000566259	0		#DIV/0!
Amino Acids and Derivatives	Arginine; urea cycle, polyamines	Arginine and Ornithine Degradation	N-carbamoylputrescine amidase (3.5.1.53)		4.71882	7.61349		0.000471882	0.000761349		0.619797
Amino Acids and Derivatives	Aromatic amino acids and derivatives	Aromatic amino acid interconversions with aryl acids	Indolepyruvate ferredoxin oxidoreductase, alpha and beta subunits		4.71882	3.80675		0.000471882	0.000380675		1.23959
Amino Acids and Derivatives	Histidine Metabolism	Histidine Biosynthesis	ATP phosphoribosyltransferase catalytic subunit (EC 2.4.2.17)		4.71882	0.951687		0.000471882	9.51687e-05		4.95838
Amino Acids and Derivatives	Histidine Metabolism	Histidine Biosynthesis	ATP phosphoribosyltransferase regulatory subunit (EC 2.4.2.17)		4.71882	0.951687		0.000471882	9.51687e-05		4.95838
Amino Acids and Derivatives	Lysine, threonine, methionine, and cysteine	Methionine Biosynthesis	Homoserine O-acetyltransferase (EC 2.3.1.31)		4.71882	1.90337		0.000471882	0.000190337		2.47919
Amino Acids and Derivatives	Arginine; urea cycle, polyamines	Polyamine Metabolism	N-carbamoylputrescine amidase (3.5.1.53)		4.71882	7.61349		0.000471882	0.000761349		0.619797
Carbohydrates	Fermentation	Acetone Butanol Ethanol Synthesis	3-hydroxybutyryl-CoA dehydrogenase (EC 1.1.1.157)		4.71882	0		0.000471882	0		#DIV/0!
Carbohydrates	Fermentation	Acetyl-CoA fermentation to Butyrate	3-hydroxybutyryl-CoA dehydrogenase (EC 1.1.1.157)		4.71882	0		0.000471882	0		#DIV/0!
Carbohydrates	Fermentation	Butanol Biosynthesis	3-hydroxybutyryl-CoA dehydrogenase (EC 1.1.1.157)		4.71882	0		0.000471882	0		#DIV/0!
Carbohydrates	CO2 fixation	Carboxysome	NADH dehydrogenase (EC 1.6.99.3)		4.71882	7.61349		0.000471882	0.000761349		0.619797
Carbohydrates	Monosaccharides	D-Tagatose and Galactitol Utilization	6-phosphofructokinase (EC 2.7.1.11)		4.71882	7.61349		0.000471882	0.000761349		0.619797
Carbohydrates	Central carbohydrate metabolism	Glycolysis and Gluconeogenesis	6-phosphofructokinase (EC 2.7.1.11)		4.71882	7.61349		0.000471882	0.000761349		0.619797
Carbohydrates	Central carbohydrate metabolism	Glycolysis and Gluconeogenesis, including Archaeal enzymes	6-phosphofructokinase (EC 2.7.1.11)		4.71882	7.61349		0.000471882	0.000761349		0.619797
Carbohydrates	Di- and oligosaccharides	Maltose and Maltodextrin Utilization	Malto-oligosyltrehalose synthase (EC 5.4.99.15)		4.71882	0		0.000471882	0		#DIV/0!
Carbohydrates	Aminosugars	N-Acetyl-Galactosamine and Galactosamine Utilization	6-phosphofructokinase (EC 2.7.1.11)		4.71882	7.61349		0.000471882	0.000761349		0.619797
Carbohydrates	Central carbohydrate metabolism	Pyruvate Alanine Serine Interconversions	D-alanine aminotransferase (EC 2.6.1.21)		4.71882	1.90337		0.000471882	0.000190337		2.47919
Carbohydrates	Central carbohydrate metabolism	Pyruvate metabolism I: anaplerotic reactions, PEP	NAD-dependent malic enzyme (EC 1.1.1.38)		4.71882	6.66181		0.000471882	0.000666181		0.70834
Carbohydrates	Central carbohydrate metabolism	TCA Cycle	Isocitrate dehydrogenase [NADP] (EC 1.1.1.42)		4.71882	3.80675		0.000471882	0.000380675		1.23959
Carbohydrates	Di- and oligosaccharides	Trehalose Biosynthesis	Malto-oligosyltrehalose synthase (EC 5.4.99.15)		4.71882	0		0.000471882	0		#DIV/0!
Carbohydrates	-	VC0266	Hypothetical protein VC0266 (sugar utilization related		4.71882	2.85506		0.000471882	0.000285506		1.65279
Cell Division and Cell Cycle	-	Control of cell elongation - division cycle in Bacilli	Endonuclease III (EC 4.2.99.18)		4.71882	0.951687		0.000471882	9.51687e-05		4.95838
Cell Wall and Capsule	Cell wall of Mycobacteria	mycolic acid synthesis	3-oxoacyl-[acyl-carrier protein] reductase (EC 1.1.1.100)		4.71882	0		0.000471882	0		#DIV/0!
Clustering-based subsystems	Ribosome-related cluster	A Gammaproteobacteria Cluster Relating to Translation	Peptide chain release factor 1		4.71882	0		0.000471882	0		#DIV/0!
Clustering-based subsystems	Ribosomal Protein L28P relates to a set of uncharacterized proteins	A Gram-positive cluster that relates ribosomal protein L28P to a set of uncharacterized proteins	ATP-dependent DNA helicase RecG (EC 3.6.1.-)		4.71882	1.90337		0.000471882	0.000190337		2.47919
Clustering-based subsystems	-	Bacterial Cell Division	Cell division protein FtsJ		4.71882	0.951687		0.000471882	9.51687e-05		4.95838
Clustering-based subsystems	-	CBSS-160492.1.peg.550	rRNA small subunit methyltransferase I		4.71882	0		0.000471882	0		#DIV/0!
Clustering-based subsystems	Translation	CBSS-243265.1.peg.198	Transcription elongation factor GreB		4.71882	0		0.000471882	0		#DIV/0!
Clustering-based subsystems	Fatty acid metabolic cluster	CBSS-246196.1.peg.364	3-oxoacyl-[acyl-carrier protein] reductase (EC 1.1.1.100)		4.71882	0		0.000471882	0		#DIV/0!
Clustering-based subsystems	-	CBSS-296591.1.peg.2330	Nucleoside-diphosphate-sugar epimerases		4.71882	0.951687		0.000471882	9.51687e-05		4.95838
Clustering-based subsystems	-	Cell division-ribosomal stress proteins cluster	Ribosome-associated heat shock protein implicated in the recycling of the 50S subunit (S4 paralog)		4.71882	0		0.000471882	0		#DIV/0!
Clustering-based subsystems	Fatty acid metabolic cluster	COG1399	3-oxoacyl-[acyl-carrier protein] reductase (EC 1.1.1.100)		4.71882	0		0.000471882	0		#DIV/0!
Clustering-based subsystems	-	LMPTP YwlE cluster	Peptide chain release factor 1		4.71882	0		0.000471882	0		#DIV/0!
Cofactors, Vitamins, Prosthetic Groups, Pigments	Folate and pterines	5-FCL-like protein	Isocitrate dehydrogenase [NADP] (EC 1.1.1.42)		4.71882	3.80675		0.000471882	0.000380675		1.23959
Cofactors, Vitamins, Prosthetic Groups, Pigments	Tetrapyrroles	Coenzyme B12 biosynthesis	Uroporphyrinogen-III methyltransferase (EC 2.1.1.107)		4.71882	0.951687		0.000471882	9.51687e-05		4.95838
Cofactors, Vitamins, Prosthetic Groups, Pigments	Tetrapyrroles	Coenzyme B12 biosynthesis	Aerobic cobaltochelatase CobT subunit (EC 6.6.1.2)		4.71882	5.71012		0.000471882	0.000571012		0.826397
Cofactors, Vitamins, Prosthetic Groups, Pigments	Tetrapyrroles	Heme and Siroheme Biosynthesis	Precorrin-2 oxidase (EC 1.3.1.76)		4.71882	0		0.000471882	0		#DIV/0!
Cofactors, Vitamins, Prosthetic Groups, Pigments	Tetrapyrroles	Heme and Siroheme Biosynthesis	Sirohydrochlorin ferrochelatase (EC 4.99.1.4)		4.71882	0		0.000471882	0		#DIV/0!
Cofactors, Vitamins, Prosthetic Groups, Pigments	Tetrapyrroles	Heme and Siroheme Biosynthesis	Uroporphyrinogen-III methyltransferase (EC 2.1.1.107)		4.71882	0.951687		0.000471882	9.51687e-05		4.95838
Cofactors, Vitamins, Prosthetic Groups, Pigments	Pyridoxine	Pyridoxin (Vitamin B6) Biosynthesis	Pyridoxine 5'-phosphate synthase (EC 2.6.99.2)		4.71882	1.90337		0.000471882	0.000190337		2.47919
Cofactors, Vitamins, Prosthetic Groups, Pigments	Quinone cofactors	Ubiquinone Biosynthesis	3-demethylubiquinone-9 3-methyltransferase (EC 2.1.1.64)		4.71882	0		0.000471882	0		#DIV/0!
Cofactors, Vitamins, Prosthetic Groups, Pigments	Folate and pterines	YgfZ	Queuosine Biosynthesis QueC ATPase		4.71882	3.80675		0.000471882	0.000380675		1.23959
DNA Metabolism	DNA repair	DNA Repair Base Excision	Endonuclease III (EC 4.2.99.18)		4.71882	0.951687		0.000471882	9.51687e-05		4.95838
DNA Metabolism	DNA replication	DNA-replication	ATP-dependent DNA helicase RecG (EC 3.6.1.-)		4.71882	1.90337		0.000471882	0.000190337		2.47919
DNA Metabolism	DNA repair	Uracil-DNA glycosylase	Uracil-DNA glycosylase, family 4		4.71882	3.80675		0.000471882	0.000380675		1.23959
Fatty Acids, Lipids, and Isoprenoids	Fatty acids	Fatty Acid Biosynthesis FASII	3-oxoacyl-[acyl-carrier protein] reductase (EC 1.1.1.100)		4.71882	0		0.000471882	0		#DIV/0!
Fatty Acids, Lipids, and Isoprenoids	-	Polyhydroxybutyrate metabolism	3-hydroxybutyryl-CoA dehydrogenase (EC 1.1.1.157)		4.71882	0		0.000471882	0		#DIV/0!
Metabolism of Aromatic Compounds	Anaerobic degradation of aromatic compounds	Anaerobic benzoate metabolism	3-hydroxybutyryl-CoA dehydrogenase (EC 1.1.1.157)		4.71882	0		0.000471882	0		#DIV/0!
Miscellaneous	Plant-Prokaryote DOE project	At2g23840	Peptide chain release factor 1		4.71882	0		0.000471882	0		#DIV/0!
Miscellaneous	Plant-Prokaryote DOE project	COG0451	Nucleoside-diphosphate-sugar epimerases		4.71882	0.951687		0.000471882	9.51687e-05		4.95838
Miscellaneous	Plant-Prokaryote DOE project	COG0523	SSU ribosomal protein S14p (S29e)		4.71882	0		0.000471882	0		#DIV/0!
Miscellaneous	Plant-Prokaryote DOE project	Experimental-PTPS	Queuosine Biosynthesis QueC ATPase		4.71882	3.80675		0.000471882	0.000380675		1.23959
Miscellaneous	Plant-Prokaryote DOE project	Experimental-Ubiquinone BiosynthesisVDC	3-demethylubiquinone-9 3-methyltransferase (EC 2.1.1.64)		4.71882	0		0.000471882	0		#DIV/0!
Miscellaneous	Plant-Prokaryote DOE project	PROSC	Homoserine O-acetyltransferase (EC 2.3.1.31)		4.71882	1.90337		0.000471882	0.000190337		2.47919
Miscellaneous	Plant-Prokaryote DOE project	Scaffold proteins for [4Fe-4S] cluster assembly (MRP family)	Iron-sulfur cluster-binding protein		4.71882	0.951687		0.000471882	9.51687e-05		4.95838
Miscellaneous	Plant-Prokaryote DOE project	YrdC-YciO-Sua5 protein family	Peptide chain release factor 1		4.71882	0		0.000471882	0		#DIV/0!
Miscellaneous	-	ZZ gjo need homes	Putative permease PerM (= YfgO)		4.71882	0.951687		0.000471882	9.51687e-05		4.95838
Nitrogen Metabolism	-	Dissimilatory nitrite reductase	Uroporphyrinogen-III methyltransferase (EC 2.1.1.107)		4.71882	0.951687		0.000471882	9.51687e-05		4.95838
Nitrogen Metabolism	-	Nitrate and nitrite ammonification	Respiratory nitrate reductase alpha chain (EC 1.7.99.4)		4.71882	4.75843		0.000471882	0.000475843		0.991676
Nitrogen Metabolism	-	Nitrogen fixation	Nitrogenase (molybdenum-iron) beta chain (EC 1.18.6.1)		4.71882	1.90337		0.000471882	0.000190337		2.47919
Nucleosides and Nucleotides	Pyrimidines	pyrimidine conversions	Deoxycytidine triphosphate deaminase (EC 3.5.4.13)		4.71882	2.85506		0.000471882	0.000285506		1.65279
Phages, Prophages, Transposable elements, Plasmids	Phages, Prophages	Phage integration and excision	Integrase		4.71882	0		0.000471882	0		#DIV/0!
Phosphorus Metabolism	-	High affinity phosphate transporter and control of PHO regulon	Phosphate transport system permease protein PstA (TC 3.A.1.7.1)		4.71882	0.951687		0.000471882	9.51687e-05		4.95838
Phosphorus Metabolism	-	P uptake (cyanobacteria)	Phosphate transport system permease protein PstA (TC 3.A.1.7.1)		4.71882	0.951687		0.000471882	9.51687e-05		4.95838
Phosphorus Metabolism	-	Phosphate metabolism	Phosphate transport system permease protein PstA (TC 3.A.1.7.1)		4.71882	0.951687		0.000471882	9.51687e-05		4.95838
Potassium metabolism	-	Potassium homeostasis	Potassium-transporting ATPase C chain (EC 3.6.3.12) (TC 3.A.3.7.1)		4.71882	0		0.000471882	0		#DIV/0!
Protein Metabolism	Protein processing and modification	G3E family of P-loop GTPases (metallocenter biosynthesis)	[NiFe] hydrogenase metallocenter assembly protein HypD		4.71882	0		0.000471882	0		#DIV/0!
Protein Metabolism	Protein degradation	Proteasome bacterial	ATP-dependent protease HslV (EC 3.4.25.-)		4.71882	0		0.000471882	0		#DIV/0!
Protein Metabolism	Protein degradation	Proteolysis in bacteria, ATP-dependent	ATP-dependent protease HslV (EC 3.4.25.-)		4.71882	0		0.000471882	0		#DIV/0!
Protein Metabolism	Protein biosynthesis	Ribosome SSU bacterial	SSU ribosomal protein S14p (S29e)		4.71882	0		0.000471882	0		#DIV/0!
Protein Metabolism	Protein biosynthesis	Translation termination factors bacterial	Peptide chain release factor 1		4.71882	0		0.000471882	0		#DIV/0!
Protein Metabolism	Protein biosynthesis	tRNA aminoacylation, Glu and Gln	Glutamyl-tRNA(Gln) synthetase (EC 6.1.1.24)		4.71882	1.90337		0.000471882	0.000190337		2.47919
Respiration	Electron donating reactions	NiFe hydrogenase maturation	[NiFe] hydrogenase metallocenter assembly protein HypD		4.71882	0		0.000471882	0		#DIV/0!
Respiration	-	Biogenesis of c-type cytochromes	Cytochrome c-type biogenesis protein CcmC, putative heme lyase for CcmE		4.71882	1.90337		0.000471882	0.000190337		2.47919
Respiration	Electron donating reactions	Na(+)-translocating NADH-quinone oxidoreductase and rnf-like group of electron transport complexes	Electron transport complex protein RnfE		4.71882	0		0.000471882	0		#DIV/0!
Respiration	-	Formate hydrogenase	Formate hydrogenlyase subunit 5		4.71882	0		0.000471882	0		#DIV/0!
Respiration	Electron donating reactions	Respiratory dehydrogenases 1	Glucose-methanol-choline (GMC) oxidoreductase:NAD binding site		4.71882	3.80675		0.000471882	0.000380675		1.23959
Respiration	Electron donating reactions	Respiratory dehydrogenases 1	NADH dehydrogenase (EC 1.6.99.3)		4.71882	7.61349		0.000471882	0.000761349		0.619797
RNA Metabolism	RNA processing and modification	16S rRNA modification within P site of ribosome	rRNA small subunit methyltransferase I		4.71882	0		0.000471882	0		#DIV/0!
RNA Metabolism	RNA processing and modification	Queuosine-Archaeosine Biosynthesis	Queuosine Biosynthesis QueC ATPase		4.71882	3.80675		0.000471882	0.000380675		1.23959
RNA Metabolism	RNA processing and modification	RNA methylation	Ribosomal RNA large subunit methyltransferase E (EC 2.1.1.-)		4.71882	0		0.000471882	0		#DIV/0!
RNA Metabolism	RNA processing and modification	rRNA modification Bacteria	Ribosomal RNA large subunit methyltransferase E (EC 2.1.1.-)		4.71882	0		0.000471882	0		#DIV/0!
RNA Metabolism	Transcription	Transcription factors bacterial	Transcription elongation factor GreB		4.71882	0		0.000471882	0		#DIV/0!
RNA Metabolism	Transcription	Transcription factors bacterial	Transcription elongation factor GreB-related protein		4.71882	0		0.000471882	0		#DIV/0!
RNA Metabolism	RNA processing and modification	tRNA modification Bacteria	tRNA-specific adenosine-34 deaminase (EC 3.5.4.-)		4.71882	0		0.000471882	0		#DIV/0!
RNA Metabolism	RNA processing and modification	tRNA modification Bacteria	Queuosine Biosynthesis QueC ATPase		4.71882	3.80675		0.000471882	0.000380675		1.23959
RNA Metabolism	RNA processing and modification	tRNA processing	tRNA-specific adenosine-34 deaminase (EC 3.5.4.-)		4.71882	0		0.000471882	0		#DIV/0!
RNA Metabolism	RNA processing and modification	tRNAmodification position 34	tRNA-specific adenosine-34 deaminase (EC 3.5.4.-)		4.71882	0		0.000471882	0		#DIV/0!
Stress Response	Heat shock	Heat shock dnaK gene cluster extended	Ribosome-associated heat shock protein implicated in the recycling of the 50S subunit (S4 paralog)		4.71882	0		0.000471882	0		#DIV/0!
Stress Response	Heat shock	Heat shock dnaK gene cluster extended	rRNA small subunit methyltransferase I		4.71882	0		0.000471882	0		#DIV/0!
Amino Acids and Derivatives	Arginine; urea cycle, polyamines	Arginine and Ornithine Degradation	Ornithine carbamoyltransferase (EC 2.1.3.3)		3.77506	0.951687		0.000377506	9.51687e-05		3.9667
Amino Acids and Derivatives	Arginine; urea cycle, polyamines	Arginine Biosynthesis extended	Ornithine carbamoyltransferase (EC 2.1.3.3)		3.77506	0.951687		0.000377506	9.51687e-05		3.9667
Amino Acids and Derivatives	Arginine; urea cycle, polyamines	Arginine Deiminase Pathway	Ornithine carbamoyltransferase (EC 2.1.3.3)		3.77506	0.951687		0.000377506	9.51687e-05		3.9667
Amino Acids and Derivatives	Branched-chain amino acids	Branched chain amino acid degradation regulons	Electron transfer flavoprotein-ubiquinone oxidoreductase (EC 1.5.5.1)		3.77506	0		0.000377506	0		#DIV/0!
Amino Acids and Derivatives	Aromatic amino acids and derivatives	Chorismate Synthesis	Cyclohexadienyl dehydrogenase (EC 1.3.1.12)(EC 1.3.1.43)		3.77506	0		0.000377506	0		#DIV/0!
Amino Acids and Derivatives	Glutamine, glutamate, aspartate, asparagine; ammonia assimilation	Glutamine synthetases	Glutamine synthetase type II, eukaryotic (EC 6.3.1.2)		3.77506	0.951687		0.000377506	9.51687e-05		3.9667
Amino Acids and Derivatives	Glutamine, glutamate, aspartate, asparagine; ammonia assimilation	Glutamine, Glutamate, Aspartate and Asparagine Biosynthesis	Glutamate racemase (EC 5.1.1.3)		3.77506	0.951687		0.000377506	9.51687e-05		3.9667
Amino Acids and Derivatives	Glutamine, glutamate, aspartate, asparagine; ammonia assimilation	Glutamine, Glutamate, Aspartate and Asparagine Biosynthesis	Glutamine synthetase type II, eukaryotic (EC 6.3.1.2)		3.77506	0.951687		0.000377506	9.51687e-05		3.9667
Amino Acids and Derivatives	Branched-chain amino acids	Isoleucine degradation	3-ketoacyl-CoA thiolase (EC 2.3.1.16)		3.77506	2.85506		0.000377506	0.000285506		1.32223
Amino Acids and Derivatives	Lysine, threonine, methionine, and cysteine	Lysine fermentation	Acetyl-CoA acetyltransferase (EC 2.3.1.9)		3.77506	2.85506		0.000377506	0.000285506		1.32223
Amino Acids and Derivatives	Aromatic amino acids and derivatives	Phenylalanine and Tyrosine Branches from Chorismate	Cyclohexadienyl dehydrogenase (EC 1.3.1.12)(EC 1.3.1.43)		3.77506	0		0.000377506	0		#DIV/0!
Amino Acids and Derivatives	Arginine; urea cycle, polyamines	Polyamine Metabolism	ABC transporter, periplasmic spermidine putrescine-binding protein PotD (TC 3.A.1.11.1)		3.77506	0		0.000377506	0		#DIV/0!
Amino Acids and Derivatives	Glutamine, glutamate, aspartate, asparagine; ammonia assimilation	Poly-gamma-glutamate biosynthesis	Glutamate racemase (EC 5.1.1.3)		3.77506	0.951687		0.000377506	9.51687e-05		3.9667
Carbohydrates	Fermentation	Acetone Butanol Ethanol Synthesis	Acetyl-CoA acetyltransferase (EC 2.3.1.9)		3.77506	2.85506		0.000377506	0.000285506		1.32223
Carbohydrates	Fermentation	Acetyl-CoA fermentation to Butyrate	Electron transfer flavoprotein-ubiquinone oxidoreductase (EC 1.5.5.1)		3.77506	0		0.000377506	0		#DIV/0!
Carbohydrates	Fermentation	Acetyl-CoA fermentation to Butyrate	Acetyl-CoA acetyltransferase (EC 2.3.1.9)		3.77506	2.85506		0.000377506	0.000285506		1.32223
Carbohydrates	Fermentation	Butanol Biosynthesis	Acetyl-CoA acetyltransferase (EC 2.3.1.9)		3.77506	2.85506		0.000377506	0.000285506		1.32223
Carbohydrates	Central carbohydrate metabolism	Entner-Doudoroff Pathway	Phosphogluconate dehydratase (EC 4.2.1.12)		3.77506	1.90337		0.000377506	0.000190337		1.98335
Carbohydrates	Sugar alcohols	Ethanolamine utilization	Ethanolamine ammonia-lyase heavy chain (EC 4.3.1.7)		3.77506	0		0.000377506	0		#DIV/0!
Carbohydrates	Central carbohydrate metabolism	Glycolate, glyoxylate interconversions	Glyoxylate reductase (EC 1.1.1.26)		3.77506	0		0.000377506	0		#DIV/0!
Carbohydrates	Central carbohydrate metabolism	Glycolate, glyoxylate interconversions	Glyoxylate reductase (EC 1.1.1.79)		3.77506	0		0.000377506	0		#DIV/0!
Carbohydrates	Di- and oligosaccharides	Lactose and Galactose Uptake and Utilization	Beta-galactosidase (EC 3.2.1.23)		3.77506	0		0.000377506	0		#DIV/0!
Carbohydrates	Di- and oligosaccharides	Lactose utilization	Beta-galactosidase (EC 3.2.1.23)		3.77506	0		0.000377506	0		#DIV/0!
Carbohydrates	One-carbon Metabolism	Methanogenesis	Formylmethanofuran dehydrogenase subunit C (EC 1.2.99.5)		3.77506	0		0.000377506	0		#DIV/0!
Carbohydrates	One-carbon Metabolism	Serine-glyoxylate cycle	3-ketoacyl-CoA thiolase (EC 2.3.1.16)		3.77506	2.85506		0.000377506	0.000285506		1.32223
Carbohydrates	One-carbon Metabolism	Serine-glyoxylate cycle	Acetyl-CoA acetyltransferase (EC 2.3.1.9)		3.77506	2.85506		0.000377506	0.000285506		1.32223
Carbohydrates	-	Sugar utilization in Thermotogales	Beta-galactosidase (EC 3.2.1.23)		3.77506	0		0.000377506	0		#DIV/0!
Cell Division and Cell Cycle	-	Bacterial Cytoskeleton	Rod shape-determining protein RodA		3.77506	0		0.000377506	0		#DIV/0!
Cell Division and Cell Cycle	-	Bacterial Cytoskeleton	Sporulation initiation inhibitor protein Soj		3.77506	4.75843		0.000377506	0.000475843		0.793341
Cell Division and Cell Cycle	-	Two cell division clusters relating to chromosome partitioning	Segregation and condensation protein A		3.77506	0		0.000377506	0		#DIV/0!
Cell Division and Cell Cycle	-	Two cell division clusters relating to chromosome partitioning	Signal recognition particle receptor protein FtsY (=alpha subunit) (TC 3.A.5.1.1)		3.77506	0		0.000377506	0		#DIV/0!
Cell Wall and Capsule	Cell wall of Mycobacteria	mycolic acid synthesis	Malonyl CoA-acyl carrier protein transacylase (EC 2.3.1.39)		3.77506	0		0.000377506	0		#DIV/0!
Cell Wall and Capsule	-	Peptidoglycan Biosynthesis	Rod shape-determining protein RodA		3.77506	0		0.000377506	0		#DIV/0!
Cell Wall and Capsule	-	Peptidoglycan Biosynthesis	Glutamate racemase (EC 5.1.1.3)		3.77506	0.951687		0.000377506	9.51687e-05		3.9667
Cell Wall and Capsule	-	Peptidoglycan Biosynthesis	Glutamine synthetase type II, eukaryotic (EC 6.3.1.2)		3.77506	0.951687		0.000377506	9.51687e-05		3.9667
Clustering-based subsystems	-	Bacterial Cell Division	Signal recognition particle receptor protein FtsY (=alpha subunit) (TC 3.A.5.1.1)		3.77506	0		0.000377506	0		#DIV/0!
Clustering-based subsystems	-	Bacterial RNA-metabolizing Zn-dependent hydrolases	Cytochrome d ubiquinol oxidase subunit II (EC 1.10.3.-)		3.77506	0		0.000377506	0		#DIV/0!
Clustering-based subsystems	-	Bacterial RNA-metabolizing Zn-dependent hydrolases	Trk system potassium uptake protein TrkA		3.77506	0		0.000377506	0		#DIV/0!
Clustering-based subsystems	-	Butyrate metabolism cluster	Acetyl-CoA acetyltransferase (EC 2.3.1.9)		3.77506	2.85506		0.000377506	0.000285506		1.32223
Clustering-based subsystems	Fatty acid metabolic cluster	CBSS-246196.1.peg.364	3-ketoacyl-CoA thiolase (EC 2.3.1.16)		3.77506	2.85506		0.000377506	0.000285506		1.32223
Clustering-based subsystems	-	CBSS-296591.1.peg.2330	UDP-glucuronate 5'-epimerase (EC 5.1.3.12)		3.77506	0		0.000377506	0		#DIV/0!
Clustering-based subsystems	-	CBSS-320372.3.peg.6046	Ornithine carbamoyltransferase (EC 2.1.3.3)		3.77506	0.951687		0.000377506	9.51687e-05		3.9667
Clustering-based subsystems	Fatty acid metabolic cluster	COG1399	Malonyl CoA-acyl carrier protein transacylase (EC 2.3.1.39)		3.77506	0		0.000377506	0		#DIV/0!
Clustering-based subsystems	-	Conserved gene cluster associated with Met-tRNA formyltransferase	Cytochrome d ubiquinol oxidase subunit II (EC 1.10.3.-)		3.77506	0		0.000377506	0		#DIV/0!
Clustering-based subsystems	-	Conserved gene cluster associated with Met-tRNA formyltransferase	Trk system potassium uptake protein TrkA		3.77506	0		0.000377506	0		#DIV/0!
Clustering-based subsystems	-	LMPTP YwlE cluster	Uracil phosphoribosyltransferase (EC 2.4.2.9)		3.77506	0		0.000377506	0		#DIV/0!
Cofactors, Vitamins, Prosthetic Groups, Pigments	Biotin	Biotin biosynthesis	3-ketoacyl-CoA thiolase (EC 2.3.1.16)		3.77506	2.85506		0.000377506	0.000285506		1.32223
Cofactors, Vitamins, Prosthetic Groups, Pigments	Biotin	Biotin biosynthesis	Adenosylmethionine-8-amino-7-oxononanoate aminotransferase (EC 2.6.1.62)		3.77506	2.85506		0.000377506	0.000285506		1.32223
Cofactors, Vitamins, Prosthetic Groups, Pigments	Tetrapyrroles	Cobalamin synthesis	Cobalt-precorrin-4 C11-methyltransferase (EC 2.1.1.133)		3.77506	0.951687		0.000377506	9.51687e-05		3.9667
Cofactors, Vitamins, Prosthetic Groups, Pigments	Coenzyme A	Coenzyme A Biosynthesis	Phosphopantothenoylcysteine decarboxylase (EC 4.1.1.36)		3.77506	1.90337		0.000377506	0.000190337		1.98335
Cofactors, Vitamins, Prosthetic Groups, Pigments	Coenzyme A	Coenzyme A Biosynthesis	Phosphopantothenoylcysteine synthetase (EC 6.3.2.5)		3.77506	1.90337		0.000377506	0.000190337		1.98335
Cofactors, Vitamins, Prosthetic Groups, Pigments	Tetrapyrroles	Coenzyme B12 biosynthesis	CobN component of cobalt chelatase involved in B12 biosynthesis		3.77506	0		0.000377506	0		#DIV/0!
Cofactors, Vitamins, Prosthetic Groups, Pigments	Tetrapyrroles	Coenzyme B12 biosynthesis	Cobalt-precorrin-4 C11-methyltransferase (EC 2.1.1.133)		3.77506	0.951687		0.000377506	9.51687e-05		3.9667
Cofactors, Vitamins, Prosthetic Groups, Pigments	Quinone cofactors	Plastoquinone Biosynthesis	Gamma-tocopherol C-methyltransferase (EC 2.1.1.95)		3.77506	0		0.000377506	0		#DIV/0!
Cofactors, Vitamins, Prosthetic Groups, Pigments	Riboflavin, FMN, FAD	Riboflavin, FMN and FAD metabolism	6,7-dimethyl-8-ribityllumazine synthase (EC 2.5.1.9)		3.77506	0		0.000377506	0		#DIV/0!
Cofactors, Vitamins, Prosthetic Groups, Pigments	Quinone cofactors	Tocopherol Biosynthesis	Gamma-tocopherol C-methyltransferase (EC 2.1.1.95)		3.77506	0		0.000377506	0		#DIV/0!
DNA Metabolism	DNA repair	DNA repair, bacterial	Exodeoxyribonuclease III (EC 3.1.11.2)		3.77506	1.90337		0.000377506	0.000190337		1.98335
DNA Metabolism	-	DNA structural proteins, bacterial	Integration host factor beta subunit		3.77506	1.90337		0.000377506	0.000190337		1.98335
Fatty Acids, Lipids, and Isoprenoids	Isoprenoids	Archaeal lipids	Acetyl-CoA acetyltransferase (EC 2.3.1.9)		3.77506	2.85506		0.000377506	0.000285506		1.32223
Fatty Acids, Lipids, and Isoprenoids	Fatty acids	Fatty Acid Biosynthesis FASII	Malonyl CoA-acyl carrier protein transacylase (EC 2.3.1.39)		3.77506	0		0.000377506	0		#DIV/0!
Fatty Acids, Lipids, and Isoprenoids	Fatty acids	Fatty acid degradation regulons	3-ketoacyl-CoA thiolase (EC 2.3.1.16)		3.77506	2.85506		0.000377506	0.000285506		1.32223
Fatty Acids, Lipids, and Isoprenoids	Fatty acids	Fatty acid metabolism cluster	3-ketoacyl-CoA thiolase (EC 2.3.1.16)		3.77506	2.85506		0.000377506	0.000285506		1.32223
Fatty Acids, Lipids, and Isoprenoids	Isoprenoids	Isoprenoid Biosynthesis	Acetyl-CoA acetyltransferase (EC 2.3.1.9)		3.77506	2.85506		0.000377506	0.000285506		1.32223
Fatty Acids, Lipids, and Isoprenoids	-	Polyhydroxybutyrate metabolism	3-ketoacyl-CoA thiolase (EC 2.3.1.16)		3.77506	2.85506		0.000377506	0.000285506		1.32223
Fatty Acids, Lipids, and Isoprenoids	-	Polyhydroxybutyrate metabolism	Acetyl-CoA acetyltransferase (EC 2.3.1.9)		3.77506	2.85506		0.000377506	0.000285506		1.32223
Membrane Transport	Protein translocation across cytoplasmic membrane	Bacterial signal recognition particle (SRP)	Signal recognition particle receptor protein FtsY (=alpha subunit) (TC 3.A.5.1.1)		3.77506	0		0.000377506	0		#DIV/0!
Membrane Transport	-	Transport of Zinc	Putative metal chaperone, involved in Zn homeostasis, GTPase of COG0523 family		3.77506	0.951687		0.000377506	9.51687e-05		3.9667
Metabolism of Aromatic Compounds	Anaerobic degradation of aromatic compounds	Anaerobic benzoate metabolism	Acetyl-CoA acetyltransferase (EC 2.3.1.9)		3.77506	2.85506		0.000377506	0.000285506		1.32223
Metabolism of Aromatic Compounds	Metabolism of central aromatic intermediates	Central meta-cleavage pathway of aromatic compound degradation	Catechol 2,3-dioxygenase (EC 1.13.11.2)		3.77506	3.80675		0.000377506	0.000380675		0.991676
Metabolism of Aromatic Compounds	Peripheral pathways for catabolism of aromatic compounds	n-Phenylalkanoic acid degradation	3-ketoacyl-CoA thiolase (EC 2.3.1.16)		3.77506	2.85506		0.000377506	0.000285506		1.32223
Miscellaneous	Plant-Prokaryote DOE project	Biotin biosynthesis Experimental	Adenosylmethionine-8-amino-7-oxononanoate aminotransferase (EC 2.6.1.62)		3.77506	2.85506		0.000377506	0.000285506		1.32223
Miscellaneous	Plant-Prokaryote DOE project	COG0523	CobN component of cobalt chelatase involved in B12 biosynthesis		3.77506	0		0.000377506	0		#DIV/0!
Miscellaneous	Plant-Prokaryote DOE project	COG0523	Uracil phosphoribosyltransferase (EC 2.4.2.9)		3.77506	0		0.000377506	0		#DIV/0!
Miscellaneous	Plant-Prokaryote DOE project	COG0523	Putative metal chaperone, involved in Zn homeostasis, GTPase of COG0523 family		3.77506	0.951687		0.000377506	9.51687e-05		3.9667
Miscellaneous	Plant-Prokaryote DOE project	Iron-sulfur cluster assembly	Scaffold protein for [4Fe-4S] cluster assembly ApbC, MRP-like		3.77506	0		0.000377506	0		#DIV/0!
Miscellaneous	Plant-Prokaryote DOE project	Scaffold proteins for [4Fe-4S] cluster assembly (MRP family)	Scaffold protein for [4Fe-4S] cluster assembly ApbC, MRP-like		3.77506	0		0.000377506	0		#DIV/0!
Nitrogen Metabolism	-	Ammonia assimilation	Glutamine synthetase type II, eukaryotic (EC 6.3.1.2)		3.77506	0.951687		0.000377506	9.51687e-05		3.9667
Nitrogen Metabolism	-	Nitrate and nitrite ammonification	Nitrate ABC transporter, nitrate-binding protein		3.77506	0		0.000377506	0		#DIV/0!
Nitrogen Metabolism	-	Nitrogen fixation	Nitrogenase-associated protein NifO		3.77506	0		0.000377506	0		#DIV/0!
Nucleosides and Nucleotides	Purines	De Novo Purine Biosynthesis	Phosphoribosylaminoimidazole carboxylase catalytic subunit (EC 4.1.1.21)		3.77506	0		0.000377506	0		#DIV/0!
Nucleosides and Nucleotides	Purines	De Novo Purine Biosynthesis	Phosphoribosylamine--glycine ligase (EC 6.3.4.13)		3.77506	1.90337		0.000377506	0.000190337		1.98335
Nucleosides and Nucleotides	Pyrimidines	De Novo Pyrimidine Synthesis	Pyrimidine operon regulatory protein PyrR		3.77506	0		0.000377506	0		#DIV/0!
Nucleosides and Nucleotides	Pyrimidines	De Novo Pyrimidine Synthesis	Uracil phosphoribosyltransferase (EC 2.4.2.9)		3.77506	0		0.000377506	0		#DIV/0!
Nucleosides and Nucleotides	Pyrimidines	Novel non-oxidative pathway of Uracil catabolism	Uracil phosphoribosyltransferase (EC 2.4.2.9)		3.77506	0		0.000377506	0		#DIV/0!
Nucleosides and Nucleotides	Pyrimidines	Novel non-oxidative pathway of Uracil catabolism	Uridine kinase (EC 2.7.1.48)		3.77506	4.75843		0.000377506	0.000475843		0.793341
Nucleosides and Nucleotides	Pyrimidines	pyrimidine conversions	Uracil phosphoribosyltransferase (EC 2.4.2.9)		3.77506	0		0.000377506	0		#DIV/0!
Nucleosides and Nucleotides	Pyrimidines	pyrimidine conversions	Uridine kinase (EC 2.7.1.48)		3.77506	4.75843		0.000377506	0.000475843		0.793341
Nucleosides and Nucleotides	-	Ribonucleotide reduction	Ribonucleotide reductase transcriptional regulator NrdR		3.77506	0.951687		0.000377506	9.51687e-05		3.9667
Phosphorus Metabolism	-	High affinity phosphate transporter and control of PHO regulon	Phosphate transport ATP-binding protein PstB (TC 3.A.1.7.1)		3.77506	1.90337		0.000377506	0.000190337		1.98335
Phosphorus Metabolism	-	P uptake (cyanobacteria)	Phosphate transport ATP-binding protein PstB (TC 3.A.1.7.1)		3.77506	1.90337		0.000377506	0.000190337		1.98335
Phosphorus Metabolism	-	Phosphate metabolism	Phosphate transport ATP-binding protein PstB (TC 3.A.1.7.1)		3.77506	1.90337		0.000377506	0.000190337		1.98335
Potassium metabolism	-	Potassium homeostasis	Trk system potassium uptake protein TrkA		3.77506	0		0.000377506	0		#DIV/0!
Protein Metabolism	Protein processing and modification	G3E family of P-loop GTPases (metallocenter biosynthesis)	Putative metal chaperone, involved in Zn homeostasis, GTPase of COG0523 family		3.77506	0.951687		0.000377506	9.51687e-05		3.9667
Protein Metabolism	Protein processing and modification	G3E family of P-loop GTPases (metallocenter biosynthesis)	[NiFe] hydrogenase metallocenter assembly protein HypF		3.77506	4.75843		0.000377506	0.000475843		0.793341
Protein Metabolism	Protein degradation	Putative TldE-TldD proteolytic complex	TldD family protein, Beta/Gamma-proteobacterial subgroup		3.77506	3.80675		0.000377506	0.000380675		0.991676
Protein Metabolism	Protein biosynthesis	Universal GTPases	Signal recognition particle receptor protein FtsY (=alpha subunit) (TC 3.A.5.1.1)		3.77506	0		0.000377506	0		#DIV/0!
Regulation and Cell signaling	-	Zinc regulated enzymes	Putative metal chaperone, involved in Zn homeostasis, GTPase of COG0523 family		3.77506	0.951687		0.000377506	9.51687e-05		3.9667
Respiration	Electron donating reactions	NiFe hydrogenase maturation	[NiFe] hydrogenase metallocenter assembly protein HypF		3.77506	4.75843		0.000377506	0.000475843		0.793341
Respiration	Electron accepting reactions	Anaerobic respiratory reductases	Arsenate reductase (EC 1.20.4.1)		3.77506	5.71012		0.000377506	0.000571012		0.661117
Respiration	Electron accepting reactions	Terminal cytochrome d ubiquinol oxidases	Cytochrome d ubiquinol oxidase subunit II (EC 1.10.3.-)		3.77506	0		0.000377506	0		#DIV/0!
Respiration	Electron accepting reactions	Terminal cytochrome oxidases	Cytochrome d ubiquinol oxidase subunit II (EC 1.10.3.-)		3.77506	0		0.000377506	0		#DIV/0!
Respiration	Electron accepting reactions	Anaerobic respiratory reductases	Electron transfer flavoprotein-ubiquinone oxidoreductase (EC 1.5.5.1)		3.77506	0		0.000377506	0		#DIV/0!
Respiration	Electron donating reactions	Formate dehydrogenase	Formate dehydrogenase O gamma subunit (EC 1.2.1.2)		3.77506	0.951687		0.000377506	9.51687e-05		3.9667
Respiration	-	Formate hydrogenase	Formate dehydrogenase O gamma subunit (EC 1.2.1.2)		3.77506	0.951687		0.000377506	9.51687e-05		3.9667
Respiration	-	Formate hydrogenase	Formate hydrogenlyase subunit 7		3.77506	0		0.000377506	0		#DIV/0!
Respiration	-	Formate hydrogenase	NAD-dependent formate dehydrogenase delta subunit		3.77506	0		0.000377506	0		#DIV/0!
RNA Metabolism	RNA processing and modification	ATP-dependent RNA helicases, bacterial	Cold-shock DEAD-box protein A		3.77506	0		0.000377506	0		#DIV/0!
RNA Metabolism	RNA processing and modification	Queuosine-Archaeosine Biosynthesis	tRNA-guanine transglycosylase (EC 2.4.2.29)		3.77506	1.90337		0.000377506	0.000190337		1.98335
RNA Metabolism	RNA processing and modification	tRNA modification Bacteria	tRNA-guanine transglycosylase (EC 2.4.2.29)		3.77506	1.90337		0.000377506	0.000190337		1.98335
RNA Metabolism	RNA processing and modification	tRNAmodification position 34	tRNA-guanine transglycosylase (EC 2.4.2.29)		3.77506	1.90337		0.000377506	0.000190337		1.98335
Stress Response	Oxidative stress	Glutaredoxins	Uncharacterized monothiol glutaredoxin ycf64-like		3.77506	0.951687		0.000377506	9.51687e-05		3.9667
Stress Response	Oxidative stress	Glutathione: Redox cycle	Glutathione reductase (EC 1.8.1.7)		3.77506	0.951687		0.000377506	9.51687e-05		3.9667
Stress Response	Oxidative stress	Glutathione: Redox cycle	Uncharacterized monothiol glutaredoxin ycf64-like		3.77506	0.951687		0.000377506	9.51687e-05		3.9667
Stress Response	-	Carbon Starvation	Stringent starvation protein B		3.77506	1.90337		0.000377506	0.000190337		1.98335
Sulfur Metabolism	-	Galactosylceramide and Sulfatide metabolism	Beta-galactosidase (EC 3.2.1.23)		3.77506	0		0.000377506	0		#DIV/0!
Virulence, Disease and Defense	Resistance to antibiotics and toxic compounds	Arsenic resistance	Arsenate reductase (EC 1.20.4.1)		3.77506	5.71012		0.000377506	0.000571012		0.661117
Virulence, Disease and Defense	-	Bacterial cyanide production and tolerance mechanisms	Formate dehydrogenase O gamma subunit (EC 1.2.1.2)		3.77506	0.951687		0.000377506	9.51687e-05		3.9667
Virulence, Disease and Defense	Detection	MLST	Acetyl-CoA acetyltransferase (EC 2.3.1.9)		3.77506	2.85506		0.000377506	0.000285506		1.32223
Amino Acids and Derivatives	Alanine, serine, and glycine	Alanine biosynthesis	Chaperone protein HscA		2.83129	0		0.000283129	0		#DIV/0!
Amino Acids and Derivatives	Arginine; urea cycle, polyamines	Arginine and Ornithine Degradation	Arginine decarboxylase (EC 4.1.1.19)		2.83129	0		0.000283129	0		#DIV/0!
Amino Acids and Derivatives	Arginine; urea cycle, polyamines	Arginine and Ornithine Degradation	Delta-1-pyrroline-5-carboxylate dehydrogenase (EC 1.5.1.12)		2.83129	0		0.000283129	0		#DIV/0!
Amino Acids and Derivatives	Arginine; urea cycle, polyamines	Arginine and Ornithine Degradation	Ornithine decarboxylase (EC 4.1.1.17)		2.83129	0		0.000283129	0		#DIV/0!
Amino Acids and Derivatives	Alanine, serine, and glycine	Glycine and Serine Utilization	Glycine cleavage system H protein		2.83129	0		0.000283129	0		#DIV/0!
Amino Acids and Derivatives	Alanine, serine, and glycine	Glycine cleavage system	Glycine cleavage system H protein		2.83129	0		0.000283129	0		#DIV/0!
Amino Acids and Derivatives	Histidine Metabolism	Histidine Biosynthesis	Imidazoleglycerol-phosphate dehydratase (EC 4.2.1.19)		2.83129	0.951687		0.000283129	9.51687e-05		2.97503
Amino Acids and Derivatives	Histidine Metabolism	Histidine Biosynthesis	ATP phosphoribosyltransferase (EC 2.4.2.17)		2.83129	5.71012		0.000283129	0.000571012		0.495838
Amino Acids and Derivatives	Lysine, threonine, methionine, and cysteine	Methionine Biosynthesis	Cystathionine beta-lyase (EC 4.4.1.8)		2.83129	0		0.000283129	0		#DIV/0!
Amino Acids and Derivatives	Lysine, threonine, methionine, and cysteine	Methionine Salvage	Methylthioribose-1-phosphate isomerase (EC 5.3.1.23)		2.83129	0		0.000283129	0		#DIV/0!
Amino Acids and Derivatives	Arginine; urea cycle, polyamines	Polyamine Metabolism	Arginine decarboxylase (EC 4.1.1.19)		2.83129	0		0.000283129	0		#DIV/0!
Amino Acids and Derivatives	Arginine; urea cycle, polyamines	Polyamine Metabolism	Ornithine decarboxylase (EC 4.1.1.17)		2.83129	0		0.000283129	0		#DIV/0!
Amino Acids and Derivatives	Glutamine, glutamate, aspartate, asparagine; ammonia assimilation	Poly-gamma-glutamate biosynthesis	Gamma-glutamyltranspeptidase (EC 2.3.2.2)		2.83129	0		0.000283129	0		#DIV/0!
Amino Acids and Derivatives	Proline and 4-hydroxyproline	Proline, 4-hydroxyproline uptake and utilization	Delta-1-pyrroline-5-carboxylate dehydrogenase (EC 1.5.1.12)		2.83129	0		0.000283129	0		#DIV/0!
Amino Acids and Derivatives	Proline and 4-hydroxyproline	Proline, 4-hydroxyproline uptake and utilization	Proline dehydrogenase (EC 1.5.99.8) (Proline oxidase)		2.83129	0		0.000283129	0		#DIV/0!
Amino Acids and Derivatives	Arginine; urea cycle, polyamines	Urea carboxylase and Allophanate hydrolase cluster	Allophanate hydrolase 2 subunit 1 (EC 3.5.1.54)		2.83129	0		0.000283129	0		#DIV/0!
Carbohydrates	Fermentation	Acetoin, butanediol metabolism	Acetoin dehydrogenase E1 component alpha-subunit (EC 1.2.4.-)		2.83129	1.90337		0.000283129	0.000190337		1.48751
Carbohydrates	Central carbohydrate metabolism	Dehydrogenase complexes	Pyruvate dehydrogenase E1 component alpha subunit (EC 1.2.4.1)		2.83129	0.951687		0.000283129	9.51687e-05		2.97503
Carbohydrates	Central carbohydrate metabolism	Dehydrogenase complexes	Acetoin dehydrogenase E1 component alpha-subunit (EC 1.2.4.-)		2.83129	1.90337		0.000283129	0.000190337		1.48751
Carbohydrates	Monosaccharides	D-gluconate and ketogluconates metabolism	6-phosphogluconate dehydrogenase, decarboxylating (EC 1.1.1.44)		2.83129	8.56518		0.000283129	0.000856518		0.330559
Carbohydrates	Organic acids	Glycerate metabolism	D-glycerate 3-kinase (EC 2.7.1.31), plant type		2.83129	0		0.000283129	0		#DIV/0!
Carbohydrates	Central carbohydrate metabolism	Glycolate, glyoxylate interconversions	Glycolate dehydrogenase (EC 1.1.99.14), FAD-binding subunit GlcE		2.83129	0		0.000283129	0		#DIV/0!
Carbohydrates	Organic acids	Lactate utilization	Predicted L-lactate dehydrogenase, Fe-S oxidoreductase subunit YkgE		2.83129	0		0.000283129	0		#DIV/0!
Carbohydrates	Monosaccharides	Mannose Metabolism	Mannose-1-phosphate guanylyltransferase (GDP) (EC 2.7.7.22)		2.83129	0		0.000283129	0		#DIV/0!
Carbohydrates	Central carbohydrate metabolism	Pentose phosphate pathway	6-phosphogluconate dehydrogenase, decarboxylating (EC 1.1.1.44)		2.83129	8.56518		0.000283129	0.000856518		0.330559
Carbohydrates	CO2 fixation	Photorespiration (oxidative C2 cycle)	D-glycerate 3-kinase (EC 2.7.1.31), plant type		2.83129	0		0.000283129	0		#DIV/0!
Carbohydrates	CO2 fixation	Photorespiration (oxidative C2 cycle)	Glycine cleavage system H protein		2.83129	0		0.000283129	0		#DIV/0!
Carbohydrates	CO2 fixation	Photorespiration (oxidative C2 cycle)	Glycolate dehydrogenase (EC 1.1.99.14), FAD-binding subunit GlcE		2.83129	0		0.000283129	0		#DIV/0!
Carbohydrates	CO2 fixation	Photorespiration (oxidative C2 cycle)	L-alanine:glyoxylate aminotransferase (EC 2.6.1.44)		2.83129	2.85506		0.000283129	0.000285506		0.991676
Carbohydrates	Glycoside hydrolases	Predicted carbohydrate hydrolases	COG2152 predicted glycoside hydrolase		2.83129	2.85506		0.000283129	0.000285506		0.991676
Carbohydrates	Central carbohydrate metabolism	Pyruvate Alanine Serine Interconversions	L-alanine:glyoxylate aminotransferase (EC 2.6.1.44)		2.83129	2.85506		0.000283129	0.000285506		0.991676
Carbohydrates	Central carbohydrate metabolism	Pyruvate metabolism II: acetyl-CoA, acetogenesis from pyruvate	Pyruvate dehydrogenase E1 component alpha subunit (EC 1.2.4.1)		2.83129	0.951687		0.000283129	9.51687e-05		2.97503
Carbohydrates	One-carbon Metabolism	Serine-glyoxylate cycle	Serine--pyruvate aminotransferase (EC 2.6.1.51)		2.83129	2.85506		0.000283129	0.000285506		0.991676
Carbohydrates	-	Sugar utilization in Thermotogales	6-phosphogluconate dehydrogenase, decarboxylating (EC 1.1.1.44)		2.83129	8.56518		0.000283129	0.000856518		0.330559
Cell Division and Cell Cycle	-	Macromolecular synthesis operon	Carbamoyl-phosphate synthase small chain (EC 6.3.5.5)		2.83129	7.61349		0.000283129	0.000761349		0.371878
Cell Wall and Capsule	Capsular and extracellular polysacchrides	Alginate metabolism	Mannose-1-phosphate guanylyltransferase (GDP) (EC 2.7.7.22)		2.83129	0		0.000283129	0		#DIV/0!
Cell Wall and Capsule	Gram-Negative cell wall components	KDO2-Lipid A biosynthesis	Arabinose 5-phosphate isomerase (EC 5.3.1.13)		2.83129	7.61349		0.000283129	0.000761349		0.371878
Cell Wall and Capsule	Gram-Negative cell wall components	Lipopolysaccharide assembly	Outer membrane protein Imp, required for envelope biogenesis		2.83129	0		0.000283129	0		#DIV/0!
Cell Wall and Capsule	Gram-Negative cell wall components	Perosamine Synthesis Vibrio	Mannose-1-phosphate guanylyltransferase (GDP) (EC 2.7.7.22)		2.83129	0		0.000283129	0		#DIV/0!
Clustering-based subsystems	-	Aerotolerance operon in Bacteroides and potentially orthologous operons in other organisms	hypothetical protein PA3071		2.83129	0		0.000283129	0		#DIV/0!
Clustering-based subsystems	-	Aerotolerance operon in Bacteroides and potentially orthologous operons in other organisms	TPR domain protein in aerotolerance operon		2.83129	0		0.000283129	0		#DIV/0!
Clustering-based subsystems	-	Allophanate hydrolase 2 and Biotin carboxylase cluster	Allophanate hydrolase 2 subunit 1 (EC 3.5.1.54)		2.83129	0		0.000283129	0		#DIV/0!
Clustering-based subsystems	-	Bacterial Cell Division	Cell division transporter, ATP-binding protein FtsE (TC 3.A.5.1.1)		2.83129	0		0.000283129	0		#DIV/0!
Clustering-based subsystems	Cytochrome biogenesis	CBSS-196164.1.peg.1690	ABC-type multidrug transport system, permease component		2.83129	1.90337		0.000283129	0.000190337		1.48751
Clustering-based subsystems	-	CBSS-196620.1.peg.2477	Delta-1-pyrroline-5-carboxylate dehydrogenase (EC 1.5.1.12)		2.83129	0		0.000283129	0		#DIV/0!
Clustering-based subsystems	-	CBSS-228410.1.peg.134	DNA polymerase III epsilon subunit (EC 2.7.7.7)		2.83129	1.90337		0.000283129	0.000190337		1.48751
Clustering-based subsystems	Molybdopterin oxidoreductase	CBSS-269799.3.peg.2220	Molybdopterin oxidoreductase subunit, predicted		2.83129	9.51687		0.000283129	0.000951687		0.297503
Clustering-based subsystems	Probably Pyrimidine biosynthesis-related	CBSS-306254.1.peg.1508	Carbamoyl-phosphate synthase small chain (EC 6.3.5.5)		2.83129	7.61349		0.000283129	0.000761349		0.371878
Clustering-based subsystems	DNA polymerase III epsilon cluster	CBSS-342610.3.peg.1536	DNA polymerase III epsilon subunit (EC 2.7.7.7)		2.83129	1.90337		0.000283129	0.000190337		1.48751
Clustering-based subsystems	Biosynthesis of galactoglycans and related lipopolysacharides	CBSS-376686.6.peg.291	Bacterial sugar transferase		2.83129	0.951687		0.000283129	9.51687e-05		2.97503
Clustering-based subsystems	-	CBSS-630.2.peg.3360	Radical SAM family enzyme, similar to coproporphyrinogen III oxidase, oxygen-independent, clustered with nucleoside-triphosphatase RdgB		2.83129	0		0.000283129	0		#DIV/0!
Clustering-based subsystems	-	EC49-61	Organic solvent tolerance protein precursor		2.83129	0		0.000283129	0		#DIV/0!
Clustering-based subsystems	-	EC699-706	Allophanate hydrolase 2 subunit 1 (EC 3.5.1.54)		2.83129	0		0.000283129	0		#DIV/0!
Clustering-based subsystems	-	Lipopolysaccharide assembly cluster	Arabinose 5-phosphate isomerase (EC 5.3.1.13)		2.83129	7.61349		0.000283129	0.000761349		0.371878
Clustering-based subsystems	-	Possible Ammonia conversion cluster	Allophanate hydrolase 2 subunit 1 (EC 3.5.1.54)		2.83129	0		0.000283129	0		#DIV/0!
Clustering-based subsystems	Sulfatases and sulfatase modifying factor 1 (and a hypothetical)	Sulfatases and sulfatase modifying factor 1	Arylsulfatase (EC 3.1.6.1)		2.83129	4.75843		0.000283129	0.000475843		0.595006
Clustering-based subsystems	Sulfatases and sulfatase modifying factor 1 (and a hypothetical)	Sulfatases and sulfatase modifying factor 1	Sulfatase		2.83129	5.71012		0.000283129	0.000571012		0.495838
Clustering-based subsystems	Sulfatases and sulfatase modifying factor 1 (and a hypothetical)	Sulfatases and sulfatase modifying factor 1	Sulfatase modifying factor 1 precursor (C-alpha-formyglycine- generating enzyme 1)		2.83129	5.71012		0.000283129	0.000571012		0.495838
Clustering-based subsystems	Protein export		CBSS-393121.3.peg.2760		2.83129	0		0.000283129	0		#DIV/0!
Cofactors, Vitamins, Prosthetic Groups, Pigments	Folate and pterines	5-FCL-like protein	Phosphomethylpyrimidine kinase (EC 2.7.4.7)		2.83129	0		0.000283129	0		#DIV/0!
Cofactors, Vitamins, Prosthetic Groups, Pigments	Coenzyme A	Coenzyme A Biosynthesis	Pantothenate kinase (EC 2.7.1.33)		2.83129	1.90337		0.000283129	0.000190337		1.48751
Cofactors, Vitamins, Prosthetic Groups, Pigments	Tetrapyrroles	Heme and Siroheme Biosynthesis	Protoporphyrinogen IX oxidase, novel form, HemJ (EC 1.3.-.-)		2.83129	0		0.000283129	0		#DIV/0!
Cofactors, Vitamins, Prosthetic Groups, Pigments	Tetrapyrroles	Heme and Siroheme Biosynthesis	Radical SAM family enzyme, similar to coproporphyrinogen III oxidase, oxygen-independent, clustered with nucleoside-triphosphatase RdgB		2.83129	0		0.000283129	0		#DIV/0!
Cofactors, Vitamins, Prosthetic Groups, Pigments	Folate and pterines	Pterin metabolism	COGs COG3146		2.83129	1.90337		0.000283129	0.000190337		1.48751
Cofactors, Vitamins, Prosthetic Groups, Pigments	Folate and pterines	Pterin metabolism 3	COGs COG3146		2.83129	1.90337		0.000283129	0.000190337		1.48751
Cofactors, Vitamins, Prosthetic Groups, Pigments	-	Thiamin biosynthesis	Phosphomethylpyrimidine kinase (EC 2.7.4.7)		2.83129	0		0.000283129	0		#DIV/0!
DNA Metabolism	DNA repair	DNA repair, bacterial UvrD and related helicases	ATP-dependent DNA helicase Rep		2.83129	0		0.000283129	0		#DIV/0!
DNA Metabolism	DNA replication	DNA-replication	DNA polymerase III epsilon subunit (EC 2.7.7.7)		2.83129	1.90337		0.000283129	0.000190337		1.48751
DNA Metabolism	-	YcfH	Putative deoxyribonuclease YcfH		2.83129	0.951687		0.000283129	9.51687e-05		2.97503
Membrane Transport	Protein secretion system, Type II	Predicted secretion system W clustering with cell division proteins	Cell division transporter, ATP-binding protein FtsE (TC 3.A.5.1.1)		2.83129	0		0.000283129	0		#DIV/0!
Membrane Transport	-	Transport of Manganese	Manganese transport protein MntH		2.83129	1.90337		0.000283129	0.000190337		1.48751
Membrane Transport	Protein secretion system, Type VI	Type VI secretion systems	IcmF-related protein		2.83129	2.85506		0.000283129	0.000285506		0.991676
Metabolism of Aromatic Compounds	Metabolism of central aromatic intermediates	Central meta-cleavage pathway of aromatic compound degradation	2-polyprenylphenol hydroxylase and related flavodoxin oxidoreductases		2.83129	0		0.000283129	0		#DIV/0!
Miscellaneous	Plant-Prokaryote DOE project	At3g50560	Gamma-glutamyltranspeptidase (EC 2.3.2.2)		2.83129	0		0.000283129	0		#DIV/0!
Miscellaneous	Plant-Prokaryote DOE project	At5g04520 AT1G06240	COGs COG3146		2.83129	1.90337		0.000283129	0.000190337		1.48751
Miscellaneous	Plant-Prokaryote DOE project	COG0277	D-2-hydroxyglutarate dehydrogenase		2.83129	0		0.000283129	0		#DIV/0!
Miscellaneous	Plant-Prokaryote DOE project	COG0451	CDP-6-deoxy-delta-3,4-glucoseen reductase-like		2.83129	0		0.000283129	0		#DIV/0!
Miscellaneous	Plant-Prokaryote DOE project	COG2363	Phosphomethylpyrimidine kinase (EC 2.7.4.7)		2.83129	0		0.000283129	0		#DIV/0!
Miscellaneous	Plant-Prokaryote DOE project	COG2363	Sulfur acceptor protein SufE for iron-sulfur cluster assembly		2.83129	0		0.000283129	0		#DIV/0!
Miscellaneous	Plant-Prokaryote DOE project	COG3146 experimental	COGs COG3146		2.83129	1.90337		0.000283129	0.000190337		1.48751
Miscellaneous	Plant-Prokaryote DOE project	Experimental-Ubiquinone BiosynthesisVDC	COGs COG3146		2.83129	1.90337		0.000283129	0.000190337		1.48751
Miscellaneous	Plant-Prokaryote DOE project	Iron-sulfur cluster assembly	Chaperone protein HscA		2.83129	0		0.000283129	0		#DIV/0!
Miscellaneous	Plant-Prokaryote DOE project	Iron-sulfur cluster assembly	Sulfur acceptor protein SufE for iron-sulfur cluster assembly		2.83129	0		0.000283129	0		#DIV/0!
Miscellaneous	Plant-Prokaryote DOE project	Omega-amidase	Methylthioribose-1-phosphate isomerase (EC 5.3.1.23)		2.83129	0		0.000283129	0		#DIV/0!
Miscellaneous	Plant-Prokaryote DOE project	PROSC	Delta-1-pyrroline-5-carboxylate dehydrogenase (EC 1.5.1.12)		2.83129	0		0.000283129	0		#DIV/0!
Miscellaneous	Plant-Prokaryote DOE project	PROSC	Proline dehydrogenase (EC 1.5.99.8) (Proline oxidase)		2.83129	0		0.000283129	0		#DIV/0!
Miscellaneous	Plant-Prokaryote DOE project	YggW	Radical SAM family enzyme, similar to coproporphyrinogen III oxidase, oxygen-independent, clustered with nucleoside-triphosphatase RdgB		2.83129	0		0.000283129	0		#DIV/0!
Miscellaneous	-	ZZ gjo need homes	Proposed peptidoglycan lipid II flippase MurJ		2.83129	0		0.000283129	0		#DIV/0!
Miscellaneous	-	ZZ gjo need homes	Mitochondrial processing peptidase-like protein (EC 3.4.24.64)		2.83129	1.90337		0.000283129	0.000190337		1.48751
Nitrogen Metabolism	-	Denitrification	NnrU family protein, required for expression of nitric oxide and nitrite reductases (Nir and Nor)		2.83129	0		0.000283129	0		#DIV/0!
Nitrogen Metabolism	-	Denitrification	Nitric oxide reductase activation protein NorQ		2.83129	0.951687		0.000283129	9.51687e-05		2.97503
Nitrogen Metabolism	-	Nitrogen fixation	NifZ protein		2.83129	0		0.000283129	0		#DIV/0!
Nucleosides and Nucleotides	Pyrimidines	De Novo Pyrimidine Synthesis	Carbamoyl-phosphate synthase small chain (EC 6.3.5.5)		2.83129	7.61349		0.000283129	0.000761349		0.371878
Nucleosides and Nucleotides	Detoxification	Housecleaning nucleoside triphosphate pyrophosphatases	Deoxyuridine 5'-triphosphate nucleotidohydrolase (EC 3.6.1.23)		2.83129	0		0.000283129	0		#DIV/0!
Nucleosides and Nucleotides	Detoxification	Nudix proteins (nucleoside triphosphate hydrolases)	Deoxyuridine 5'-triphosphate nucleotidohydrolase (EC 3.6.1.23)		2.83129	0		0.000283129	0		#DIV/0!
Phages, Prophages, Transposable elements, Plasmids	Phages, Prophages	r1t-like streptococcal phages	Deoxyuridine 5'-triphosphate nucleotidohydrolase (EC 3.6.1.23)		2.83129	0		0.000283129	0		#DIV/0!
Potassium metabolism	-	Potassium homeostasis	TrkA-N:Sodium/hydrogen exchanger		2.83129	0		0.000283129	0		#DIV/0!
Protein Metabolism	Protein processing and modification	G3E family of P-loop GTPases (metallocenter biosynthesis)	[NiFe] hydrogenase metallocenter assembly protein HypC		2.83129	1.90337		0.000283129	0.000190337		1.48751
Protein Metabolism	Protein folding	Protein chaperones	Chaperone protein HscA		2.83129	0		0.000283129	0		#DIV/0!
Protein Metabolism	Protein degradation	Putative TldE-TldD proteolytic complex	TldE/PmbA family protein, Beta/Gamma-proteobacterial subgroup		2.83129	0		0.000283129	0		#DIV/0!
Protein Metabolism	Protein biosynthesis	Ribosome LSU bacterial	LSU ribosomal protein L18p (L5e)		2.83129	0		0.000283129	0		#DIV/0!
Protein Metabolism	Protein biosynthesis	Ribosome SSU bacterial	SSU ribosomal protein S17p (S11e)		2.83129	0		0.000283129	0		#DIV/0!
Respiration	Electron donating reactions	NiFe hydrogenase maturation	[NiFe] hydrogenase metallocenter assembly protein HypC		2.83129	1.90337		0.000283129	0.000190337		1.48751
Respiration	-	Formate hydrogenase	Hydrogenase-4 component E (EC 1.-.-.-)		2.83129	0		0.000283129	0		#DIV/0!
Respiration	Electron donating reactions	Respiratory dehydrogenases 1	Proline dehydrogenase (EC 1.5.99.8) (Proline oxidase)		2.83129	0		0.000283129	0		#DIV/0!
Respiration	-	Formate hydrogenase	Putative formate dehydrogenase oxidoreductase protein		2.83129	0		0.000283129	0		#DIV/0!
Respiration	Electron donating reactions	Succinate dehydrogenase	Succinate dehydrogenase hydrophobic membrane anchor protein		2.83129	0		0.000283129	0		#DIV/0!
Respiration	Electron donating reactions	Hydrogenases	Uptake hydrogenase large subunit (EC 1.12.99.6)		2.83129	9.51687		0.000283129	0.000951687		0.297503
Respiration	Electron donating reactions	Hydrogenases	Uptake hydrogenase small subunit precursor (EC 1.12.99.6)		2.83129	6.66181		0.000283129	0.000666181		0.425004
RNA Metabolism	RNA processing and modification	Queuosine-Archaeosine Biosynthesis	Radical SAM family enzyme, similar to coproporphyrinogen III oxidase, oxygen-independent, clustered with nucleoside-triphosphatase RdgB		2.83129	0		0.000283129	0		#DIV/0!
RNA Metabolism	RNA processing and modification	tRNA modification Bacteria	Chaperone protein HscA		2.83129	0		0.000283129	0		#DIV/0!
RNA Metabolism	RNA processing and modification	tRNA processing	Ribonuclease T (EC 3.1.13.-)		2.83129	0		0.000283129	0		#DIV/0!
Secondary Metabolism	Biologically active compounds in metazoan cell defence and differentiation	Steroid sulfates	Arylsulfatase (EC 3.1.6.1)		2.83129	4.75843		0.000283129	0.000475843		0.595006
Stress Response	Oxidative stress	Glutathione: Biosynthesis and gamma-glutamyl cycle	Gamma-glutamyltranspeptidase (EC 2.3.2.2)		2.83129	0		0.000283129	0		#DIV/0!
Stress Response	Osmotic stress	Synthesis of osmoregulated periplasmic glucans	Glucans biosynthesis protein D precursor		2.83129	1.90337		0.000283129	0.000190337		1.48751
Stress Response	Heat shock	Heat shock dnaK gene cluster extended	Radical SAM family enzyme, similar to coproporphyrinogen III oxidase, oxygen-independent, clustered with nucleoside-triphosphatase RdgB		2.83129	0		0.000283129	0		#DIV/0!
Stress Response	Acid stress	Acid resistance mechanisms	Arginine decarboxylase (EC 4.1.1.19)		2.83129	0		0.000283129	0		#DIV/0!
Sulfur Metabolism	Organic sulfur assimilation	Alkanesulfonate assimilation	Arylsulfatase (EC 3.1.6.1)		2.83129	4.75843		0.000283129	0.000475843		0.595006
Sulfur Metabolism	-	Galactosylceramide and Sulfatide metabolism	Arylsulfatase (EC 3.1.6.1)		2.83129	4.75843		0.000283129	0.000475843		0.595006
Sulfur Metabolism	Organic sulfur assimilation	L-Cystine Uptake and Metabolism	Cystathionine beta-lyase (EC 4.4.1.8)		2.83129	0		0.000283129	0		#DIV/0!
Sulfur Metabolism	Organic sulfur assimilation	Utilization of glutathione as a sulphur source	Gamma-glutamyltranspeptidase (EC 2.3.2.2)		2.83129	0		0.000283129	0		#DIV/0!
Amino Acids and Derivatives	Alanine, serine, and glycine	Alanine biosynthesis	Cysteine desulfurase (EC 2.8.1.7), NifS subfamily		1.88753	0		0.000188753	0		#DIV/0!
Amino Acids and Derivatives	Alanine, serine, and glycine	Alanine biosynthesis	Ferredoxin, 2Fe-2S		1.88753	5.71012		0.000188753	0.000571012		0.330559
Amino Acids and Derivatives	Branched-chain amino acids	Branched chain amino acid degradation regulons	Succinyl-CoA:3-ketoacid-coenzyme A transferase subunit B (EC 2.8.3.5)		1.88753	0.951687		0.000188753	9.51687e-05		1.98335
Amino Acids and Derivatives	Aromatic amino acids and derivatives	Chorismate: Intermediate for synthesis of Tryptophan, PAPA antibiotics, PABA, 3-hydroxyanthranilate and more.	Isochorismatase (EC 3.3.2.1)		1.88753	0		0.000188753	0		#DIV/0!
Amino Acids and Derivatives	Lysine, threonine, methionine, and cysteine	Cysteine Biosynthesis	Sulfate transport system permease protein CysW		1.88753	0.951687		0.000188753	9.51687e-05		1.98335
Amino Acids and Derivatives	Glutamine, glutamate, aspartate, asparagine; ammonia assimilation	Glutamine, Glutamate, Aspartate and Asparagine Biosynthesis	Aspartate ammonia-lyase (EC 4.3.1.1)		1.88753	1.90337		0.000188753	0.000190337		0.991676
Amino Acids and Derivatives	Glutamine, glutamate, aspartate, asparagine; ammonia assimilation	Glutamine, Glutamate, Aspartate and Asparagine Biosynthesis	Ferredoxin-dependent glutamate synthase (EC 1.4.7.1)		1.88753	3.80675		0.000188753	0.000380675		0.495838
Amino Acids and Derivatives	Branched-chain amino acids	Leucine Degradation and HMG-CoA Metabolism	Succinyl-CoA:3-ketoacid-coenzyme A transferase subunit B (EC 2.8.3.5)		1.88753	0.951687		0.000188753	9.51687e-05		1.98335
Carbohydrates	Fermentation	Acetone Butanol Ethanol Synthesis	Acetoacetate decarboxylase (EC 4.1.1.4)		1.88753	2.85506		0.000188753	0.000285506		0.661117
Carbohydrates	CO2 fixation	Calvin-Benson cycle	Fructose-1,6-bisphosphatase, type I (EC 3.1.3.11)		1.88753	0.951687		0.000188753	9.51687e-05		1.98335
Carbohydrates	CO2 fixation	Calvin-Benson cycle	Ribulose bisphosphate carboxylase small chain (EC 4.1.1.39)		1.88753	1.90337		0.000188753	0.000190337		0.991676
Carbohydrates	CO2 fixation	Carboxysome	Ribulose bisphosphate carboxylase small chain (EC 4.1.1.39)		1.88753	1.90337		0.000188753	0.000190337		0.991676
Carbohydrates	CO2 fixation	CO2 uptake, carboxysome	Ribulose bisphosphate carboxylase small chain (EC 4.1.1.39)		1.88753	1.90337		0.000188753	0.000190337		0.991676
Carbohydrates	Central carbohydrate metabolism	Dehydrogenase complexes	Dihydrolipoamide dehydrogenase of 2-oxoglutarate dehydrogenase (EC 1.8.1.4)		1.88753	0.951687		0.000188753	9.51687e-05		1.98335
Carbohydrates	Monosaccharides	D-galactarate, D-glucarate and D-glycerate catabolism	2-hydroxy-3-oxopropionate reductase (EC 1.1.1.60)		1.88753	0.951687		0.000188753	9.51687e-05		1.98335
Carbohydrates	Organic acids	Glycerate metabolism	2-hydroxy-3-oxopropionate reductase (EC 1.1.1.60)		1.88753	0.951687		0.000188753	9.51687e-05		1.98335
Carbohydrates	Sugar alcohols	Glycerol fermenation to 1,3-propanediol	Cob(I)alamin adenosyltransferase PduO (EC 2.5.1.17)		1.88753	0		0.000188753	0		#DIV/0!
Carbohydrates	Central carbohydrate metabolism	Glycolate, glyoxylate interconversions	Glycolate dehydrogenase (EC 1.1.99.14), iron-sulfur subunit GlcF		1.88753	0		0.000188753	0		#DIV/0!
Carbohydrates	Central carbohydrate metabolism	Glycolysis and Gluconeogenesis	Fructose-1,6-bisphosphatase, type I (EC 3.1.3.11)		1.88753	0.951687		0.000188753	9.51687e-05		1.98335
Carbohydrates	Central carbohydrate metabolism	Glycolysis and Gluconeogenesis, including Archaeal enzymes	Fructose-1,6-bisphosphatase, type I (EC 3.1.3.11)		1.88753	0.951687		0.000188753	9.51687e-05		1.98335
Carbohydrates	Central carbohydrate metabolism	Glyoxylate bypass	Isocitrate lyase (EC 4.1.3.1)		1.88753	0		0.000188753	0		#DIV/0!
Carbohydrates	Central carbohydrate metabolism	Methylglyoxal Metabolism	Lactoylglutathione lyase (EC 4.4.1.5)		1.88753	1.90337		0.000188753	0.000190337		0.991676
Carbohydrates	One-carbon Metabolism	One-carbon metabolism by tetrahydropterines	Methenyltetrahydrofolate cyclohydrolase (EC 3.5.4.9)		1.88753	1.90337		0.000188753	0.000190337		0.991676
Carbohydrates	One-carbon Metabolism	One-carbon metabolism by tetrahydropterines	Methylenetetrahydrofolate dehydrogenase (NADP+) (EC 1.5.1.5)		1.88753	1.90337		0.000188753	0.000190337		0.991676
Carbohydrates	CO2 fixation	Photorespiration (oxidative C2 cycle)	Glycolate dehydrogenase (EC 1.1.99.14), iron-sulfur subunit GlcF		1.88753	0		0.000188753	0		#DIV/0!
Carbohydrates	CO2 fixation	Photorespiration (oxidative C2 cycle)	2-hydroxy-3-oxopropionate reductase (EC 1.1.1.60)		1.88753	0.951687		0.000188753	9.51687e-05		1.98335
Carbohydrates	CO2 fixation	Photorespiration (oxidative C2 cycle)	Ribulose bisphosphate carboxylase small chain (EC 4.1.1.39)		1.88753	1.90337		0.000188753	0.000190337		0.991676
Carbohydrates	Sugar alcohols	Propanediol utilization	Cob(I)alamin adenosyltransferase PduO (EC 2.5.1.17)		1.88753	0		0.000188753	0		#DIV/0!
Carbohydrates	Central carbohydrate metabolism	Pyruvate metabolism II: acetyl-CoA, acetogenesis from pyruvate	Pyruvate oxidase [ubiquinone, cytochrome] (EC 1.2.2.2)		1.88753	0		0.000188753	0		#DIV/0!
Carbohydrates	One-carbon Metabolism	Serine-glyoxylate cycle	Isocitrate lyase (EC 4.1.3.1)		1.88753	0		0.000188753	0		#DIV/0!
Carbohydrates	One-carbon Metabolism	Serine-glyoxylate cycle	Succinyl-CoA:3-ketoacid-coenzyme A transferase subunit B (EC 2.8.3.5)		1.88753	0.951687		0.000188753	9.51687e-05		1.98335
Carbohydrates	One-carbon Metabolism	Serine-glyoxylate cycle	Methenyltetrahydrofolate cyclohydrolase (EC 3.5.4.9)		1.88753	1.90337		0.000188753	0.000190337		0.991676
Carbohydrates	One-carbon Metabolism	Serine-glyoxylate cycle	Methylenetetrahydrofolate dehydrogenase (NADP+) (EC 1.5.1.5)		1.88753	1.90337		0.000188753	0.000190337		0.991676
Carbohydrates	Central carbohydrate metabolism	TCA Cycle	Dihydrolipoamide dehydrogenase of 2-oxoglutarate dehydrogenase (EC 1.8.1.4)		1.88753	0.951687		0.000188753	9.51687e-05		1.98335
Carbohydrates	Di- and oligosaccharides	Trehalose Biosynthesis	Alpha,alpha-trehalose-phosphate synthase [UDP-forming] (EC 2.4.1.15)		1.88753	0		0.000188753	0		#DIV/0!
Cell Division and Cell Cycle	-	Bacterial Cytoskeleton	Septum site-determining protein MinC		1.88753	0		0.000188753	0		#DIV/0!
Cell Wall and Capsule	Gram-Negative cell wall components	KDO2-Lipid A biosynthesis	UDP-2,3-diacylglucosamine hydrolase (EC 3.6.1.-)		1.88753	0		0.000188753	0		#DIV/0!
Cell Wall and Capsule	Gram-Negative cell wall components	KDO2-Lipid A biosynthesis	2-Keto-3-deoxy-D-manno-octulosonate-8-phosphate synthase (EC 2.5.1.55)		1.88753	1.90337		0.000188753	0.000190337		0.991676
Cell Wall and Capsule	Gram-Negative cell wall components	KDO2-Lipid A biosynthesis	Lipid A export ATP-binding/permease protein MsbA (EC 3.6.3.25)		1.88753	4.75843		0.000188753	0.000475843		0.39667
Cell Wall and Capsule	Gram-Negative cell wall components	KDO2-Lipid A biosynthesis	UDP-3-O-[3-hydroxymyristoyl] glucosamine N-acyltransferase (EC 2.3.1.-)		1.88753	4.75843		0.000188753	0.000475843		0.39667
Cell Wall and Capsule	Gram-Negative cell wall components	Lipopolysaccharide-related cluster in Alphaproteobacteria	Murein endopeptidase		1.88753	0		0.000188753	0		#DIV/0!
Cell Wall and Capsule	Gram-Negative cell wall components	Lipopolysaccharide-related cluster in Alphaproteobacteria	Lipid A export ATP-binding/permease protein MsbA (EC 3.6.3.25)		1.88753	4.75843		0.000188753	0.000475843		0.39667
Cell Wall and Capsule	-	Murein Hydrolases	Beta N-acetyl-glucosaminidase (EC 3.2.1.52)		1.88753	1.90337		0.000188753	0.000190337		0.991676
Cell Wall and Capsule	-	Recycling of Peptidoglycan Amino Acids	AmpG permease		1.88753	0		0.000188753	0		#DIV/0!
Cell Wall and Capsule	-	Recycling of Peptidoglycan Amino Sugars	Beta N-acetyl-glucosaminidase (EC 3.2.1.52)		1.88753	1.90337		0.000188753	0.000190337		0.991676
Clustering-based subsystems	Ribosome-related cluster	A Gammaproteobacteria Cluster Relating to Translation	2-Keto-3-deoxy-D-manno-octulosonate-8-phosphate synthase (EC 2.5.1.55)		1.88753	1.90337		0.000188753	0.000190337		0.991676
Clustering-based subsystems	-	Bacterial Cell Division	Septum site-determining protein MinC		1.88753	0		0.000188753	0		#DIV/0!
Clustering-based subsystems	-	CBSS-196620.1.peg.2477	Ferrous iron transport protein B		1.88753	0		0.000188753	0		#DIV/0!
Clustering-based subsystems	Nucleotidyl-phosphate metabolic cluster	CBSS-222523.1.peg.1311	NAD kinase (EC 2.7.1.23)		1.88753	0		0.000188753	0		#DIV/0!
Clustering-based subsystems	Two related proteases	CBSS-257314.1.peg.676	CDP-diacylglycerol--glycerol-3-phosphate 3-phosphatidyltransferase (EC 2.7.8.5)		1.88753	0		0.000188753	0		#DIV/0!
Clustering-based subsystems	-	CBSS-269801.1.peg.1715	Phosphopantetheine adenylyltransferase (EC 2.7.7.3)		1.88753	2.85506		0.000188753	0.000285506		0.661117
Clustering-based subsystems	-	CBSS-316057.3.peg.3521	Glutamate-ammonia-ligase adenylyltransferase (EC 2.7.7.42)		1.88753	0		0.000188753	0		#DIV/0!
Clustering-based subsystems	Hypothetical lipase related to Phosphatidate metabolism	CBSS-316407.3.peg.1371	CDP-diacylglycerol--glycerol-3-phosphate 3-phosphatidyltransferase (EC 2.7.8.5)		1.88753	0		0.000188753	0		#DIV/0!
Clustering-based subsystems	Carbohydrates	Cluster Ytf and putative sugar transporter	Fructose-1,6-bisphosphatase, type I (EC 3.1.3.11)		1.88753	0.951687		0.000188753	9.51687e-05		1.98335
Clustering-based subsystems	-	Conserved gene cluster associated with Met-tRNA formyltransferase	Helicase PriA essential for oriC/DnaA-independent DNA replication		1.88753	0.951687		0.000188753	9.51687e-05		1.98335
Clustering-based subsystems	-	Glutaredoxin 3 containing cluster 2	SAM-dependent methyltransferase, BioC-like		1.88753	0		0.000188753	0		#DIV/0!
Clustering-based subsystems	Carbohydrates	Putative sugar ABC transporter (ytf cluster)	Fructose-1,6-bisphosphatase, type I (EC 3.1.3.11)		1.88753	0.951687		0.000188753	9.51687e-05		1.98335
Clustering-based subsystems	-	USS-DB-7	Uncharacterized protein ImpB		1.88753	1.90337		0.000188753	0.000190337		0.991676
Cofactors, Vitamins, Prosthetic Groups, Pigments	Folate and pterines	5-FCL-like protein	Methylenetetrahydrofolate dehydrogenase (NADP+) (EC 1.5.1.5) / Methenyltetrahydrofolate cyclohydrolase (EC 3.5.4.9)		1.88753	1.90337		0.000188753	0.000190337		0.991676
Cofactors, Vitamins, Prosthetic Groups, Pigments	Tetrapyrroles	Cobalamin synthesis	Nicotinate-nucleotide--dimethylbenzimidazole phosphoribosyltransferase (EC 2.4.2.21)		1.88753	0		0.000188753	0		#DIV/0!
Cofactors, Vitamins, Prosthetic Groups, Pigments	Coenzyme A	Coenzyme A Biosynthesis	Phosphopantetheine adenylyltransferase (EC 2.7.7.3)		1.88753	2.85506		0.000188753	0.000285506		0.661117
Cofactors, Vitamins, Prosthetic Groups, Pigments	Tetrapyrroles	Coenzyme B12 biosynthesis	Cob(I)alamin adenosyltransferase PduO (EC 2.5.1.17)		1.88753	0		0.000188753	0		#DIV/0!
Cofactors, Vitamins, Prosthetic Groups, Pigments	Tetrapyrroles	Coenzyme B12 biosynthesis	Cobalt-precorrin-6y C15-methyltransferase [decarboxylating] (EC 2.1.1.-)		1.88753	0		0.000188753	0		#DIV/0!
Cofactors, Vitamins, Prosthetic Groups, Pigments	Tetrapyrroles	Coenzyme B12 biosynthesis	Cobalt-precorrin-6y C5-methyltransferase (EC 2.1.1.-)		1.88753	0		0.000188753	0		#DIV/0!
Cofactors, Vitamins, Prosthetic Groups, Pigments	Tetrapyrroles	Coenzyme B12 biosynthesis	Nicotinate-nucleotide--dimethylbenzimidazole phosphoribosyltransferase (EC 2.4.2.21)		1.88753	0		0.000188753	0		#DIV/0!
Cofactors, Vitamins, Prosthetic Groups, Pigments	Riboflavin, FMN, FAD	Flavodoxin	Flavodoxin		1.88753	0		0.000188753	0		#DIV/0!
Cofactors, Vitamins, Prosthetic Groups, Pigments	Lipoic acid	Lipoic acid metabolism	Octanoate-[acyl-carrier-protein]-protein-N-octanoyltransferase		1.88753	0		0.000188753	0		#DIV/0!
Cofactors, Vitamins, Prosthetic Groups, Pigments	Folate and pterines	Molybdenum cofactor biosynthesis	Molybdenum cofactor biosynthesis protein MoaE		1.88753	0		0.000188753	0		#DIV/0!
Cofactors, Vitamins, Prosthetic Groups, Pigments	Folate and pterines	Molybdenum cofactor biosynthesis	Molybdenum transport system permease protein ModB (TC 3.A.1.8.1)		1.88753	0		0.000188753	0		#DIV/0!
Cofactors, Vitamins, Prosthetic Groups, Pigments	NAD and NADP	NAD and NADP cofactor biosynthesis global	NAD kinase (EC 2.7.1.23)		1.88753	0		0.000188753	0		#DIV/0!
Cofactors, Vitamins, Prosthetic Groups, Pigments	Pyridoxine	Pyridoxin (Vitamin B6) Biosynthesis	Pyridoxamine 5'-phosphate oxidase (EC 1.4.3.5)		1.88753	0.951687		0.000188753	9.51687e-05		1.98335
Cofactors, Vitamins, Prosthetic Groups, Pigments	Folate and pterines	YgfZ	Cysteine desulfurase (EC 2.8.1.7), NifS subfamily		1.88753	0		0.000188753	0		#DIV/0!
Cofactors, Vitamins, Prosthetic Groups, Pigments	Folate and pterines	YgfZ	Glutamate--cysteine ligase (EC 6.3.2.2)		1.88753	0		0.000188753	0		#DIV/0!
Cofactors, Vitamins, Prosthetic Groups, Pigments	Folate and pterines	YgfZ	FIG001341: Probable Fe(2+)-trafficking protein YggX		1.88753	0.951687		0.000188753	9.51687e-05		1.98335
DNA Metabolism	DNA uptake, competence	DNA processing cluster	Recombination protein RecR		1.88753	1.90337		0.000188753	0.000190337		0.991676
DNA Metabolism	DNA repair	DNA Repair Base Excision	Exodeoxyribonuclease I (EC 3.1.11.1)		1.88753	0		0.000188753	0		#DIV/0!
DNA Metabolism	DNA repair	DNA Repair Base Excision	Formamidopyrimidine-DNA glycosylase (EC 3.2.2.23)		1.88753	0		0.000188753	0		#DIV/0!
DNA Metabolism	DNA repair	DNA repair, bacterial	Alkylated DNA repair protein AlkB		1.88753	0		0.000188753	0		#DIV/0!
DNA Metabolism	DNA repair	DNA repair, bacterial	DNA recombination protein RmuC		1.88753	0		0.000188753	0		#DIV/0!
DNA Metabolism	DNA repair	DNA repair, bacterial RecFOR pathway	Recombination protein RecR		1.88753	1.90337		0.000188753	0.000190337		0.991676
DNA Metabolism	-	DNA structural proteins, bacterial	Integration host factor alpha subunit		1.88753	0		0.000188753	0		#DIV/0!
DNA Metabolism	DNA replication	DNA-replication	Helicase PriA essential for oriC/DnaA-independent DNA replication		1.88753	0.951687		0.000188753	9.51687e-05		1.98335
DNA Metabolism	DNA replication	DNA-replication	Recombination protein RecR		1.88753	1.90337		0.000188753	0.000190337		0.991676
Fatty Acids, Lipids, and Isoprenoids	Phospholipids	Glycerolipid and Glycerophospholipid Metabolism in Bacteria	CDP-diacylglycerol--glycerol-3-phosphate 3-phosphatidyltransferase (EC 2.7.8.5)		1.88753	0		0.000188753	0		#DIV/0!
Fatty Acids, Lipids, and Isoprenoids	Phospholipids	Glycerolipid and Glycerophospholipid Metabolism in Bacteria	Phosphatidylserine decarboxylase (EC 4.1.1.65)		1.88753	0		0.000188753	0		#DIV/0!
Fatty Acids, Lipids, and Isoprenoids	Phospholipids	Glycerolipid and Glycerophospholipid Metabolism in Bacteria	CDP-diacylglycerol--serine O-phosphatidyltransferase (EC 2.7.8.8)		1.88753	0.951687		0.000188753	9.51687e-05		1.98335
Fatty Acids, Lipids, and Isoprenoids	Fatty acids	Phospholipid and Fatty acid biosynthesis related cluster	3-oxoacyl-[ACP] reductase (EC 1.1.1.100)		1.88753	2.85506		0.000188753	0.000285506		0.661117
Iron acquisition and metabolism	-	Campylobacter Iron Metabolism	Ferrous iron transport protein B		1.88753	0		0.000188753	0		#DIV/0!
Iron acquisition and metabolism	-	Iron acquisition in Vibrio	Ferrous iron transport protein B		1.88753	0		0.000188753	0		#DIV/0!
Iron acquisition and metabolism	-	Transport of Iron	Ferrous iron transport protein B		1.88753	0		0.000188753	0		#DIV/0!
Membrane Transport	Protein secretion system, Type II	General Secretion Pathway	General secretion pathway protein M		1.88753	0		0.000188753	0		#DIV/0!
Membrane Transport	-	Transport of Molybdenum	Molybdenum transport system permease protein ModB (TC 3.A.1.8.1)		1.88753	0		0.000188753	0		#DIV/0!
Membrane Transport	-	Transport of Zinc	Zinc uptake regulation protein ZUR		1.88753	0		0.000188753	0		#DIV/0!
Membrane Transport	Protein secretion system, Type VI	Type VI secretion systems	Uncharacterized protein ImpB		1.88753	1.90337		0.000188753	0.000190337		0.991676
Metabolism of Aromatic Compounds	Peripheral pathways for catabolism of aromatic compounds	Benzoate degradation	Ortho-halobenzoate 1,2-dioxygenase alpha-ISP protein OhbB		1.88753	2.85506		0.000188753	0.000285506		0.661117
Metabolism of Aromatic Compounds	Metabolism of central aromatic intermediates	Catechol branch of beta-ketoadipate pathway	Succinyl-CoA:3-ketoacid-coenzyme A transferase subunit B (EC 2.8.3.5)		1.88753	0.951687		0.000188753	9.51687e-05		1.98335
Metabolism of Aromatic Compounds	Metabolism of central aromatic intermediates	Protocatechuate branch of beta-ketoadipate pathway	Succinyl-CoA:3-ketoacid-coenzyme A transferase subunit B (EC 2.8.3.5)		1.88753	0.951687		0.000188753	9.51687e-05		1.98335
Miscellaneous	Plant-Prokaryote DOE project	At5g04520 AT1G06240	Glutamate-ammonia-ligase adenylyltransferase (EC 2.7.7.42)		1.88753	0		0.000188753	0		#DIV/0!
Miscellaneous	Plant-Prokaryote DOE project	At5g37530	Cysteine desulfurase (EC 2.8.1.7), NifS subfamily		1.88753	0		0.000188753	0		#DIV/0!
Miscellaneous	Plant-Prokaryote DOE project	At5g48545 and At3g56490 At1g31160	Integration host factor alpha subunit		1.88753	0		0.000188753	0		#DIV/0!
Miscellaneous	Plant-Prokaryote DOE project	Biotin biosynthesis Experimental	SAM-dependent methyltransferase, BioC-like		1.88753	0		0.000188753	0		#DIV/0!
Miscellaneous	Plant-Prokaryote DOE project	COG0398	Hypothetical membrane protein Rv2120c		1.88753	0		0.000188753	0		#DIV/0!
Miscellaneous	Plant-Prokaryote DOE project	COG0451	Murein endopeptidase		1.88753	0		0.000188753	0		#DIV/0!
Miscellaneous	Plant-Prokaryote DOE project	COG0523	Zinc uptake regulation protein ZUR		1.88753	0		0.000188753	0		#DIV/0!
Miscellaneous	Plant-Prokaryote DOE project	COG1836	CDP-diacylglycerol--serine O-phosphatidyltransferase (EC 2.7.8.8)		1.88753	0.951687		0.000188753	9.51687e-05		1.98335
Miscellaneous	Plant-Prokaryote DOE project	COG2363	Cysteine desulfurase (EC 2.8.1.7), NifS subfamily		1.88753	0		0.000188753	0		#DIV/0!
Miscellaneous	Plant-Prokaryote DOE project	Competence or DNA damage-inducible protein CinA and related protein families	CDP-diacylglycerol--glycerol-3-phosphate 3-phosphatidyltransferase (EC 2.7.8.5)		1.88753	0		0.000188753	0		#DIV/0!
Miscellaneous	Plant-Prokaryote DOE project	Experimental - Histidine Degradation	Methenyltetrahydrofolate cyclohydrolase (EC 3.5.4.9)		1.88753	1.90337		0.000188753	0.000190337		0.991676
Miscellaneous	Plant-Prokaryote DOE project	Iron-sulfur cluster assembly	Cysteine desulfurase (EC 2.8.1.7), NifS subfamily		1.88753	0		0.000188753	0		#DIV/0!
Miscellaneous	Plant-Prokaryote DOE project	Iron-sulfur cluster assembly	FIG001341: Probable Fe(2+)-trafficking protein YggX		1.88753	0.951687		0.000188753	9.51687e-05		1.98335
Miscellaneous	Plant-Prokaryote DOE project	Iron-sulfur cluster assembly	Ferredoxin, 2Fe-2S		1.88753	5.71012		0.000188753	0.000571012		0.330559
Miscellaneous	Plant-Prokaryote DOE project	YggW	FIG001341: Probable Fe(2+)-trafficking protein YggX		1.88753	0.951687		0.000188753	9.51687e-05		1.98335
Miscellaneous	-	ZZ gjo need homes	Lipid A export ATP-binding/permease protein MsbA		1.88753	4.75843		0.000188753	0.000475843		0.39667
Nitrogen Metabolism	-	Allantoin Utilization	2-hydroxy-3-oxopropionate reductase (EC 1.1.1.60)		1.88753	0.951687		0.000188753	9.51687e-05		1.98335
Nitrogen Metabolism	-	Ammonia assimilation	Glutamate-ammonia-ligase adenylyltransferase (EC 2.7.7.42)		1.88753	0		0.000188753	0		#DIV/0!
Nitrogen Metabolism	-	Ammonia assimilation	Ferredoxin-dependent glutamate synthase (EC 1.4.7.1)		1.88753	3.80675		0.000188753	0.000380675		0.495838
Nitrogen Metabolism	-	Denitrification	Copper-containing nitrite reductase (EC 1.7.2.1)		1.88753	1.90337		0.000188753	0.000190337		0.991676
[truncated: 325 more rows]
